# Supplementary material for: OMG! A proteomic determinant of neurodegenerative resiliency
Source: Mol Neurodegener. 2026 Jan 5;21:9. doi: 10.1186/s13024-025-00921-1 (PMC12870269; doi:10.1186/s13024-025-00921-1)
Supplement: Supplementary file 12 — Supplementary Material 12 [file 13024_2025_921_MOESM12_ESM.xlsx]

## Sheet: sTable 1
sTable 1. Proteins measured on SomaScan v4.0 and v4.1 platforms
SomaScan v4.0					SomaScan v4.1
SOMAmer SeqID	Target Name	Target Description	UniProt ID	Entrez Gene ID	SOMAmer SeqID	Target Name	Target Description	UniProt ID	Entrez Gene ID
10000-28	CRBB2	Beta-crystallin B2	P43320	1415	10000-28	CRBB2	Beta-crystallin B2	P43320	1415
10001-7	c-Raf	RAF proto-oncogene serine/threonine-protein kinase	P04049	5894	10001-7	c-Raf	RAF proto-oncogene serine/threonine-protein kinase	P04049	5894
10003-15	ZNF41	Zinc finger protein 41	P51814	7592	10003-15	ZNF41	Zinc finger protein 41	P51814	7592
10006-25	ELK1	ETS domain-containing protein Elk-1	P19419	2002	10006-25	ELK1	ETS domain-containing protein Elk-1	P19419	2002
10008-43	GUC1A	Guanylyl cyclase-activating protein 1	P43080	2978	10008-43	GUC1A	Guanylyl cyclase-activating protein 1	P43080	2978
10011-65	OCRL	Inositol polyphosphate 5-phosphatase OCRL-1	Q01968	4952	10010-10	BECN1	Beclin-1	Q14457	8678
10012-5	SPDEF	SAM pointed domain-containing Ets transcription factor	O95238	25803	10011-65	OCRL	Inositol polyphosphate 5-phosphatase OCRL-1	Q01968	4952
10014-31	SLUG	Zinc finger protein SNAI2	O43623	6591	10012-5	SPDEF	SAM pointed domain-containing Ets transcription factor	O95238	25803
10015-119	KCAB2	Voltage-gated potassium channel subunit beta-2	Q13303	8514	10014-31	SLUG	Zinc finger protein SNAI2	O43623	6591
10022-207	POLH	DNA polymerase eta	Q9Y253	5429	10015-119	KCAB2	Voltage-gated potassium channel subunit beta-2	Q13303	8514
10023-32	VDR	Vitamin D3 receptor	P11473	7421	10022-207	POLH	DNA polymerase eta	Q9Y253	5429
10024-44	HOGA1	4-hydroxy-2-oxoglutarate aldolase, mitochondrial	Q86XE5	112817	10023-32	VDR	Vitamin D3 receptor	P11473	7421
10030-8	MutY homolog	Adenine DNA glycosylase	Q9UIF7	4595	10024-44	HOGA1	4-hydroxy-2-oxoglutarate aldolase, mitochondrial	Q86XE5	112817
10035-6	DUS4	Dual specificity protein phosphatase 4	Q13115	1846	10025-1	DLDH	Dihydrolipoyl dehydrogenase, mitochondrial	P09622	1738
10036-201	ZHX3	Zinc fingers and homeoboxes protein 3	Q9H4I2	23051	10030-8	MutY homolog	Adenine DNA glycosylase	Q9UIF7	4595
10037-98	SIG12:Ig-like V-type 2	Sialic acid-binding Ig-like lectin 12:Ig-like V-type 2 domain, Isoform long	Q96PQ1	89858	10035-6	DUS4	Dual specificity protein phosphatase 4	Q13115	1846
10040-63	P73L	Tumor protein 63	Q9H3D4	8626	10036-201	ZHX3	Zinc fingers and homeoboxes protein 3	Q9H4I2	23051
10041-3	HNF4A	Hepatocyte nuclear factor 4-alpha	P41235	3172	10037-98	SIG12:Ig-like V-type 2	Sialic acid-binding Ig-like lectin 12:Ig-like V-type 2 domain, Isoform long	Q96PQ1	89858
10042-8	SGK3	Serine/threonine-protein kinase Sgk3	Q96BR1	100533105	10039-32	PNP	Purine nucleoside phosphorylase	P00491	4860
10043-31	BRD4	Bromodomain-containing protein 4	O60885	23476	10040-63	P73L	Tumor protein 63	Q9H3D4	8626
10044-12	WN10A	Protein Wnt-10a	Q9GZT5	80326	10041-3	HNF4A	Hepatocyte nuclear factor 4-alpha	P41235	3172
10045-47	CUL3	Cullin-3	Q13618	8452	10042-8	SGK3	Serine/threonine-protein kinase Sgk3	Q96BR1	100533105
10046-55	cIAP-1	Baculoviral IAP repeat-containing protein 2	Q13490	329	10043-31	BRD4	Bromodomain-containing protein 4	O60885	23476
10047-12	NCF-2	Neutrophil cytosol factor 2	P19878	4688	10044-12	WN10A	Protein Wnt-10a	Q9GZT5	80326
10048-7	PEBB	Core-binding factor subunit beta	Q13951	865	10045-47	CUL3	Cullin-3	Q13618	8452
10049-112	TERF1	Telomeric repeat-binding factor 1	P54274	7013	10046-55	cIAP-1	Baculoviral IAP repeat-containing protein 2	Q13490	329
10053-5	ILK1	Integrin-linked protein kinase	Q13418	3611	10047-12	NCF-2	Neutrophil cytosol factor 2	P19878	4688
10054-3	GAN	Gigaxonin	Q9H2C0	8139	10048-7	PEBB	Core-binding factor subunit beta	Q13951	865
10056-5	FOXM1	Forkhead box protein M1	Q08050	2305	10049-112	TERF1	Telomeric repeat-binding factor 1	P54274	7013
10058-1	RD23A	UV excision repair protein RAD23 homolog A	P54725	5886	10053-5	ILK1	Integrin-linked protein kinase	Q13418	3611
10063-10	FANCL	E3 ubiquitin-protein ligase FANCL	Q9NW38	55120	10054-3	GAN	Gigaxonin	Q9H2C0	8139
10064-12	RBBP9	Putative hydrolase RBBP9	O75884	10741	10056-5	FOXM1	Forkhead box protein M1	Q08050	2305
10070-22	PLCG2	1-phosphatidylinositol 4,5-bisphosphate phosphodiesterase gamma-2	P16885	5336	10058-1	RD23A	UV excision repair protein RAD23 homolog A	P54725	5886
10073-22	TYDP1	Tyrosyl-DNA phosphodiesterase 1	Q9NUW8	55775	10063-10	FANCL	E3 ubiquitin-protein ligase FANCL	Q9NW38	55120
10074-128	BRD2	Bromodomain-containing protein 2	P25440	6046	10064-12	RBBP9	Putative hydrolase RBBP9	O75884	10741
10075-75	ACBD6	Acyl-CoA-binding domain-containing protein 6	Q9BR61	84320	10069-2	PIN1	Peptidyl-prolyl cis-trans isomerase NIMA-interacting 1	Q13526	5300
10076-1	AP4M1	AP-4 complex subunit mu-1	O00189	9179	10070-22	PLCG2	1-phosphatidylinositol 4,5-bisphosphate phosphodiesterase gamma-2	P16885	5336
10078-5	BAG3	BAG family molecular chaperone regulator 3	O95817	9531	10073-22	TYDP1	Tyrosyl-DNA phosphodiesterase 1	Q9NUW8	55775
10080-9	EI2BA	Translation initiation factor eIF-2B subunit alpha	Q14232	1967	10074-128	BRD2	Bromodomain-containing protein 2	P25440	6046
10081-17	SATB2	DNA-binding protein SATB2	Q9UPW6	23314	10075-75	ACBD6	Acyl-CoA-binding domain-containing protein 6	Q9BR61	84320
10082-251	NFL	Neurofilament light polypeptide	P07196	4747	10076-1	AP4M1	AP-4 complex subunit mu-1	O00189	9179
10085-25	STAR	Steroidogenic acute regulatory protein, mitochondrial	P49675	6770	10078-5	BAG3	BAG family molecular chaperone regulator 3	O95817	9531
10086-39	CBS	Cystathionine beta-synthase	P35520	102724560	10080-9	EI2BA	Translation initiation factor eIF-2B subunit alpha	Q14232	1967
10087-10	Alpha crystallin A chain	Alpha-crystallin A chain	P02489	102724652	10081-17	SATB2	DNA-binding protein SATB2	Q9UPW6	23314
10088-37	APT	Adenine phosphoribosyltransferase	P07741	353	10082-251	NFL	Neurofilament light polypeptide	P07196	4747
10089-7	ASML	N-acetylserotonin O-methyltransferase-like protein	O95671	8623	10085-25	STAR	Steroidogenic acute regulatory protein, mitochondrial	P49675	6770
10336-3	CHIP	E3 ubiquitin-protein ligase CHIP	Q9UNE7	10273	10086-39	CBS	Cystathionine beta-synthase	P35520	102724560
10339-48	NSE	Gamma-enolase	P09104	2026	10087-10	Alpha crystallin A chain	Alpha-crystallin A chain	P02489	102724652
10342-55	PIAS4	E3 SUMO-protein ligase PIAS4	Q8N2W9	51588	10088-37	APT	Adenine phosphoribosyltransferase	P07741	353
10344-334	IL-10 Ra	Interleukin-10 receptor subunit alpha	Q13651	3587	10089-7	ASML	N-acetylserotonin O-methyltransferase-like protein	O95671	8623
10346-5	STAT3	Signal transducer and activator of transcription 3	P40763	6774	10336-3	CHIP	E3 ubiquitin-protein ligase CHIP	Q9UNE7	10273
10356-21	c-Jun	Transcription factor AP-1	P05412	3725	10339-48	NSE	Gamma-enolase	P09104	2026
10361-25	OAS1	2'-5'-oligoadenylate synthase 1	P00973	4938	10342-55	PIAS4	E3 SUMO-protein ligase PIAS4	Q8N2W9	51588
10362-35	c-Myc	Myc proto-oncogene protein	P01106	4609	10344-334	IL-10 Ra	Interleukin-10 receptor subunit alpha	Q13651	3587
10363-13	SMAD3	Mothers against decapentaplegic homolog 3	P84022	4088	10346-5	STAT3	Signal transducer and activator of transcription 3	P40763	6774
10364-6	SMAD2	Mothers against decapentaplegic homolog 2	Q15796	4087	10351-51	IRF1	Interferon regulatory factor 1	P10914	3659
10365-132	IL-23	Interleukin-23	P29460|Q9NPF7	3593|51561	10354-57	STAT3	Signal transducer and activator of transcription 3	P40763	6774
10366-11	PDGFRA	Platelet-derived growth factor receptor alpha	P16234	5156	10356-21	c-Jun	Transcription factor AP-1	P05412	3725
10367-62	IL-12	Interleukin-12	P29459|P29460	3593|3592	10361-25	OAS1	2'-5'-oligoadenylate synthase 1	P00973	4938
10370-21	STAT1	Signal transducer and activator of transcription 1-alpha/beta	P42224	6772	10362-35	c-Myc	Myc proto-oncogene protein	P01106	4609
10372-18	STAT6	Signal transducer and activator of transcription 6	P42226	6778	10363-13	SMAD3	Mothers against decapentaplegic homolog 3	P84022	4088
10390-21	ZNRF3	E3 ubiquitin-protein ligase ZNRF3	Q9ULT6	84133	10364-6	SMAD2	Mothers against decapentaplegic homolog 2	Q15796	4087
10391-1	ANGL3	Angiopoietin-related protein 3	Q9Y5C1	27329	10365-132	IL-23	Interleukin-23	P29460|Q9NPF7	3593|51561
10396-6	Mcl-1	Induced myeloid leukemia cell differentiation protein Mcl-1	Q07820	4170	10366-11	PDGFRA	Platelet-derived growth factor receptor alpha	P16234	5156
10418-36	STX12	Syntaxin-12	Q86Y82	23673	10367-62	IL-12	Interleukin-12	P29459|P29460	3592|3593
10419-1	SCAR5	Scavenger receptor class A member 5	Q6ZMJ2	286133	10370-21	STAT1	Signal transducer and activator of transcription 1-alpha/beta	P42224	6772
10424-31	NPDC1	Neural proliferation differentiation and control protein 1	Q9NQX5	56654	10372-18	STAT6	Signal transducer and activator of transcription 6	P42226	6778
10425-3	B4GT5	Beta-1,4-galactosyltransferase 5	O43286	9334	10382-1	ANGL3	Angiopoietin-related protein 3	Q9Y5C1	27329
10426-21	GOSR2	Golgi SNAP receptor complex member 2	O14653	9570	10390-21	ZNRF3	E3 ubiquitin-protein ligase ZNRF3	Q9ULT6	84133
10428-1	KI2S2	Killer cell immunoglobulin-like receptor 2DS2	P43631	100132285	10391-1	ANGL3	Angiopoietin-related protein 3	Q9Y5C1	27329
10430-31	4F2:CD	4F2 cell-surface antigen heavy chain:Cytoplasmic domain	P08195	6520	10396-6	Mcl-1	Induced myeloid leukemia cell differentiation protein Mcl-1	Q07820	4170
10432-3	K1644	Uncharacterized protein KIAA1644	Q3SXP7	85352	10398-110	ANKR1	Ankyrin repeat domain-containing protein 1	Q15327	27063
10435-2	ASPG	N(4)-(beta-N-acetylglucosaminyl)-L-asparaginase	P20933	175	10418-36	STX12	Syntaxin-12	Q86Y82	23673
10438-19	CSF2R	Granulocyte-macrophage colony-stimulating factor receptor subunit alpha	P15509	1438	10419-1	SCAR5	Scavenger receptor class A member 5	Q6ZMJ2	286133
10440-26	ACAM:ECD	CXADR-like membrane protein:Extracellular domain	Q9H6B4	79827	10420-30	FAIM1	Fas apoptotic inhibitory molecule 1	Q9NVQ4	55179
10442-1	TM190	Transmembrane protein 190	Q8WZ59	147744	10424-31	NPDC1	Neural proliferation differentiation and control protein 1	Q9NQX5	56654
10445-20	ApoM	Apolipoprotein M	O95445	55937	10425-3	B4GT5	Beta-1,4-galactosyltransferase 5	O43286	9334
10447-18	PABP3	Polyadenylate-binding protein 3	Q9H361	5042	10426-21	GOSR2	Golgi SNAP receptor complex member 2	O14653	9570
10449-31	TMM46	Protein shisa-2 homolog	Q6UWI4	387914	10428-1	KI2S2	Killer cell immunoglobulin-like receptor 2DS2	P43631	100132285
10451-11	NUCB1	Nucleobindin-1	Q02818	4924	10430-31	4F2:CD	4F2 cell-surface antigen heavy chain:Cytoplasmic domain	P08195	6520
10453-7	CEA20	Carcinoembryonic antigen-related cell adhesion molecule 20	Q6UY09	125931	10432-3	K1644	Uncharacterized protein KIAA1644	Q3SXP7	85352
10454-99	DJC16	DnaJ homolog subfamily C member 16	Q9Y2G8	23341	10435-2	ASPG	N(4)-(beta-N-acetylglucosaminyl)-L-asparaginase	P20933	175
10455-196	IL-31	Interleukin-31	Q6EBC2	386653	10438-19	CSF2R	Granulocyte-macrophage colony-stimulating factor receptor subunit alpha	P15509	1438
10462-14	INSL5	Insulin-like peptide INSL5	Q9Y5Q6	10022	10439-57	Alpha-amylase 2B	Alpha-amylase 2B	P19961	280
10464-6	ANTR1	Anthrax toxin receptor 1	Q9H6X2	84168	10440-26	ACAM:ECD	CXADR-like membrane protein:Extracellular domain	Q9H6B4	79827
10485-56	MAGE-4	Melanoma-associated antigen 4	P43358	4103	10442-1	TM190	Transmembrane protein 190	Q8WZ59	147744
10490-3	RPN1:CD	Dolichyl-diphosphooligosaccharide--protein glycosyltransferase subunit 1:Cytoplasmic domain	P04843	6184	10445-20	ApoM	Apolipoprotein M	O95445	55937
10496-11	CaCC	Calcium-activated chloride channel regulator 1	A8K7I4	1179	10447-18	PABP3	Polyadenylate-binding protein 3	Q9H361	5042
10499-1	T106A	Transmembrane protein 106A	Q96A25	113277	10449-31	TMM46	Protein shisa-2 homolog	Q6UWI4	387914
10506-53	PGRC2	Membrane-associated progesterone receptor component 2	O15173	10424	10451-11	NUCB1	Nucleobindin-1	Q02818	4924
10507-166	sperm protein 10	Acrosomal protein SP-10	P26436	56	10453-7	CEA20	Carcinoembryonic antigen-related cell adhesion molecule 20	Q6UY09	125931
10510-62	SCIMP	SLP adapter and CSK-interacting membrane protein	Q6UWF3	388325	10454-99	DJC16	DnaJ homolog subfamily C member 16	Q9Y2G8	23341
10511-10	Collagen alpha-3(VI):isoform 3	Collagen alpha-3(VI) chain:isoform 3	P12111	1293	10455-196	IL-31	Interleukin-31	Q6EBC2	386653
10512-13	IL3RB:ECD	Cytokine receptor common subunit beta:Extracellular domain	P32927	1439	10457-3	IL-18 Rb	Interleukin-18 receptor accessory protein	O95256	8807
10513-13	CSEN	Calsenilin	Q9Y2W7	30818	10460-1	Chitotriosidase-1	Chitotriosidase-1	Q13231	1118
10514-5	PGD2 synthase	Prostaglandin-H2 D-isomerase	P41222	5730	10462-14	INSL5	Insulin-like peptide INSL5	Q9Y5Q6	10022
10521-10	MXRA8:ECD	Matrix-remodeling-associated protein 8:Extracellular domain	Q9BRK3	54587	10463-23	Alkaline phosphatase, intestine	Intestinal-type alkaline phosphatase	P09923	248
10527-22	DHX9	ATP-dependent RNA helicase A	Q08211	1660	10464-6	ANTR1	Anthrax toxin receptor 1	Q9H6X2	84168
10530-8	PSB6	Proteasome subunit beta type-6	P28072	5694	10470-34	TXD11:N-term	Thioredoxin domain-containing protein 11:C-term	Q6PKC3	51061
10531-18	RASN	GTPase NRas	P01111	4893	10472-53	HVEM	Tumor necrosis factor receptor superfamily member 14	Q92956	8764
10534-40	PARP:BRCT domain	Poly [ADP-ribose] polymerase 1:BRCA1 C-terminal:BRCA1 C-terminus domian	P09874	142	10473-2	Trefoil factor 2	Trefoil factor 2	Q03403	7032
10535-25	CX6A2	Cytochrome c oxidase subunit 6A2, mitochondrial	Q02221	1339	10479-18	MMP-10	Stromelysin-2	P09238	4319
10539-30	C99L2	CD99 antigen-like protein 2	Q8TCZ2	83692	10480-33	CD59	CD59 glycoprotein	P13987	966
10546-2	TSEAR	Thrombospondin-type laminin G domain and EAR repeat-containing protein	Q8WU66	54084	10485-56	MAGE-4	Melanoma-associated antigen 4	P43358	4103
10550-37	BMP RIB	Bone morphogenetic protein receptor type-1B	O00238	658	10490-3	RPN1:CD	Dolichyl-diphosphooligosaccharide--protein glycosyltransferase subunit 1:Cytoplasmic domain	P04843	6184
10551-7	LAT	Linker for activation of T-cells family member 1	O43561	27040	10496-11	CaCC	Calcium-activated chloride channel regulator 1	A8K7I4	1179
10552-88	NKG2F	NKG2-F type II integral membrane protein	O43908	8302	10499-1	T106A	Transmembrane protein 106A	Q96A25	113277
10553-8	TOIP2	Torsin-1A-interacting protein 2	Q8NFQ8	163590	10505-12	RNF43	E3 ubiquitin-protein ligase RNF43	Q68DV7	54894
10554-23	BGAL	Beta-galactosidase	P16278	2720	10506-53	PGRC2	Membrane-associated progesterone receptor component 2	O15173	10424
10557-6	TEX29	Testis-expressed sequence 29 protein	Q8N6K0	121793	10507-166	sperm protein 10	Acrosomal protein SP-10	P26436	56
10558-26	PCDH9	Protocadherin-9	Q9HC56	5101	10510-62	SCIMP	SLP adapter and CSK-interacting membrane protein	Q6UWF3	388325
10560-1	ITM2C:N-term	Integral membrane protein 2C:N-term	Q9NQX7	81618	10511-10	Collagen alpha-3(VI):isoform 3	Collagen alpha-3(VI) chain:isoform 3	P12111	1293
10561-5	PGRP-I-alpha	Peptidoglycan recognition protein 3	Q96LB9	114771	10512-13	IL3RB:ECD	Cytokine receptor common subunit beta:Extracellular domain	P32927	1439
10562-42	NETO2	Neuropilin and tolloid-like protein 2	Q8NC67	81831	10513-13	CSEN	Calsenilin	Q9Y2W7	30818
10563-13	LYSM3	LysM and putative peptidoglycan-binding domain-containing protein 3	Q7Z3D4	116068	10514-5	PGD2 synthase	Prostaglandin-H2 D-isomerase	P41222	5730
10565-19	SLIK3	SLIT and NTRK-like protein 3	O94933	22865	10521-10	MXRA8:ECD	Matrix-remodeling-associated protein 8:Extracellular domain	Q9BRK3	54587
10569-28	MFAP2	Microfibrillar-associated protein 2	P55001	4237	10527-22	DHX9	ATP-dependent RNA helicase A	Q08211	1660
10571-14	MGAT1	Alpha-1,3-mannosyl-glycoprotein 2-beta-N-acetylglucosaminyltransferase	P26572	4245	10528-2	DPEP1	Dipeptidase 1	P16444	1800
10572-65	CST8	Cystatin-8	O60676	10047	10530-8	PSB6	Proteasome subunit beta type-6	P28072	5694
10574-10	b2-Microglobulin	Beta-2-microglobulin	P61769	567	10531-18	RASN	GTPase NRas	P01111	4893
10575-31	PUF60	Poly(U)-binding-splicing factor PUF60	Q9UHX1	22827	10534-40	PARP:BRCT domain	Poly [ADP-ribose] polymerase 1:BRCA1 C-terminal:BRCA1 C-terminus domian	P09874	142
10580-14	SFTA2	Surfactant-associated protein 2	Q6UW10	389376	10535-25	CX6A2	Cytochrome c oxidase subunit 6A2, mitochondrial	Q02221	1339
10582-36	SG196	Protein O-mannose kinase	Q9H5K3	84197	10539-30	C99L2	CD99 antigen-like protein 2	Q8TCZ2	83692
10583-1	TM108	Transmembrane protein 108	Q6UXF1	66000	10546-2	TSEAR	Thrombospondin-type laminin G domain and EAR repeat-containing protein	Q8WU66	54084
10584-7	NDUS4	NADH dehydrogenase [ubiquinone] iron-sulfur protein 4, mitochondrial	O43181	4724	10550-37	BMP RIB	Bone morphogenetic protein receptor type-1B	O00238	658
10588-39	SIAT9	Lactosylceramide alpha-2,3-sialyltransferase	Q9UNP4	8869	10551-7	LAT	Linker for activation of T-cells family member 1	O43561	27040
10589-7	RET1L	Retinoic acid early transcript 1L protein	Q5VY80	154064	10552-88	NKG2F	NKG2-F type II integral membrane protein	O43908	8302
10600-24	CLGN	Calmegin	O14967	1047	10553-8	TOIP2	Torsin-1A-interacting protein 2	Q8NFQ8	163590
10603-1	HIS3	Histatin-3	P15516	3347	10554-23	BGAL	Beta-galactosidase	P16278	2720
10605-22	APMAP	Adipocyte plasma membrane-associated protein	Q9HDC9	57136	10557-6	TEX29	Testis-expressed sequence 29 protein	Q8N6K0	121793
10606-34	TOIP1:Perinuclear	Torsin-1A-interacting protein 1:Perinuclear domain	Q5JTV8	26092	10558-26	PCDH9	Protocadherin-9	Q9HC56	5101
10608-9	HIS1	Histatin-1	P15515	3346	10560-1	ITM2C:N-term	Integral membrane protein 2C:N-term	Q9NQX7	81618
10612-18	PLOD3	Procollagen-lysine,2-oxoglutarate 5-dioxygenase 3	O60568	8985	10561-5	PGRP-I-alpha	Peptidoglycan recognition protein 3	Q96LB9	114771
10613-33	CASC4	Protein CASC4	Q6P4E1	113201	10562-42	NETO2	Neuropilin and tolloid-like protein 2	Q8NC67	81831
10615-18	MYP0	Myelin protein P0	P25189	4359	10563-13	LYSM3	LysM and putative peptidoglycan-binding domain-containing protein 3	Q7Z3D4	116068
10616-67	PDXL2	Podocalyxin-like protein 2	Q9NZ53	50512	10565-19	SLIK3	SLIT and NTRK-like protein 3	O94933	22865
10618-190	megalin	Low-density lipoprotein receptor-related protein 2	P98164	4036	10569-28	MFAP2	Microfibrillar-associated protein 2	P55001	4237
10620-21	PSP-94	Beta-microseminoprotein	P08118	4477	10571-14	MGAT1	Alpha-1,3-mannosyl-glycoprotein 2-beta-N-acetylglucosaminyltransferase	P26572	4245
10621-26	PRR16	Protein Largen	Q569H4	51334	10572-65	CST8	Cystatin-8	O60676	10047
10623-19	MUC1:region 1	Mucin-1:region 1	P15941	4582	10574-10	b2-Microglobulin	Beta-2-microglobulin	P61769	567
10624-45	ISK13	Serine protease inhibitor Kazal-type 13	Q1W4C9	153218	10575-31	PUF60	Poly(U)-binding-splicing factor PUF60	Q9UHX1	22827
10627-87	APLP2	Amyloid-like protein 2	Q06481	334	10576-7	PXDC2:ECD	Plexin domain-containing protein 2:Extracellular domain	Q6UX71	84898
10630-5	HTAI2	Oxidoreductase HTATIP2	Q9BUP3	10553	10580-14	SFTA2	Surfactant-associated protein 2	Q6UW10	389376
10637-50	K1324:ECD	UPF0577 protein KIAA1324:Extracellular domain	Q6UXG2	57535	10582-36	SG196	Protein O-mannose kinase	Q9H5K3	84197
10638-1	TINF2	TERF1-interacting nuclear factor 2	Q9BSI4	26277	10583-1	TM108	Transmembrane protein 108	Q6UXF1	66000
10643-16	NOE3:C-term	Noelin-3:Isoform 2, C-term	Q96PB7	118427	10584-7	NDUS4	NADH dehydrogenase [ubiquinone] iron-sulfur protein 4, mitochondrial	O43181	4724
10647-18	ASCC1	Activating signal cointegrator 1 complex subunit 1	Q8N9N2	51008	10588-39	SIAT9	Lactosylceramide alpha-2,3-sialyltransferase	Q9UNP4	8869
10663-42	INSI1	Insulin-induced gene 1 protein	O15503	3638	10589-7	RET1L	Retinoic acid early transcript 1L protein	Q5VY80	154064
10666-7	GNPTG	N-acetylglucosamine-1-phosphotransferase subunit gamma	Q9UJJ9	84572	10600-24	CLGN	Calmegin	O14967	1047
10667-78	CA185	Uncharacterized protein C1orf185	Q5T7R7	284546	10603-1	HIS3	Histatin-3	P15516	3347
10668-5	STX4	Syntaxin-4	Q12846	6810	10605-22	APMAP	Adipocyte plasma membrane-associated protein	Q9HDC9	57136
10672-75	SP-B	Pulmonary surfactant-associated protein B	P07988	6439	10606-34	TOIP1:Perinuclear	Torsin-1A-interacting protein 1:Perinuclear domain	Q5JTV8	26092
10675-223	TMX2	Thioredoxin-related transmembrane protein 2	Q9Y320	51075	10608-9	HIS1	Histatin-1	P15515	3346
10677-9	NDUB4	NADH dehydrogenase [ubiquinone] 1 beta subcomplex subunit 4	O95168	4710	10612-18	PLOD3	Procollagen-lysine,2-oxoglutarate 5-dioxygenase 3	O60568	8985
10693-43	KLRG2:C-term	Killer cell lectin-like receptor subfamily G member 2:C-term	A4D1S0	346689	10613-33	CASC4	Protein CASC4	Q6P4E1	113201
10695-12	WF10B	Protein WFDC10B	Q8IUB3	280664	10615-18	MYP0	Myelin protein P0	P25189	4359
10699-52	LRP1	Prolow-density lipoprotein receptor-related protein 1	Q07954	4035	10616-67	PDXL2	Podocalyxin-like protein 2	Q9NZ53	50512
10700-10	IGS11:CD	Immunoglobulin superfamily member 11:Cytoplasmic domain	Q5DX21	152404	10618-190	megalin	Low-density lipoprotein receptor-related protein 2	P98164	4036
10702-1	COSA1	Collagen alpha-1(XXVIII) chain	Q2UY09	340267	10620-21	PSP-94	Beta-microseminoprotein	P08118	4477
10703-203	SDS3	Sin3 histone deacetylase corepressor complex component SDS3	Q9H7L9	64426	10621-26	PRR16	Protein Largen	Q569H4	51334
10704-91	LRMP	Lymphoid-restricted membrane protein	Q12912	4033	10623-19	MUC1:region 1	Mucin-1:region 1	P15941	4582
10705-14	SIA7C	Alpha-N-acetylgalactosaminide alpha-2,6-sialyltransferase 3	Q8NDV1	256435	10624-45	ISK13	Serine protease inhibitor Kazal-type 13	Q1W4C9	153218
10708-3	GON2	Progonadoliberin-2	O43555	2797	10626-116	SIA7C	Alpha-N-acetylgalactosaminide alpha-2,6-sialyltransferase 3	Q8NDV1	256435
10710-23	ZPBP2	Zona pellucida-binding protein 2	Q6X784	124626	10627-87	APLP2	Amyloid-like protein 2	Q06481	334
10713-151	CLM7	CMRF35-like molecule 7	A8K4G0	124599	10630-5	HTAI2	Oxidoreductase HTATIP2	Q9BUP3	10553
10714-7	ACE	Angiotensin-converting enzyme	P12821	1636	10631-9	PGRC2	Membrane-associated progesterone receptor component 2	O15173	10424
10716-35	PSMD5	26S proteasome non-ATPase regulatory subunit 5	Q16401	5711	10636-1	MO2R1:CD	Cell surface glycoprotein CD200 receptor 1:Isoform 4, Cytoplasmic Domain	Q8TD46	131450
10721-76	HSP 70	Heat shock 70 kDa protein 1A	P0DMV8	3303	10637-50	K1324:ECD	UPF0577 protein KIAA1324:Extracellular domain	Q6UXG2	57535
10722-13	KSYK:Protein Kinase	Tyrosine-protein kinase SYK:Protein kinase domain	P43405	6850	10638-1	TINF2	TERF1-interacting nuclear factor 2	Q9BSI4	26277
10731-10	HS3S5	Heparan sulfate glucosamine 3-O-sulfotransferase 5	Q8IZT8	222537	10643-16	NOE3:C-term	Noelin-3:Isoform 2, C-term	Q96PB7	118427
10734-339	G3ST2	Galactose-3-O-sulfotransferase 2	Q9H3Q3	64090	10647-18	ASCC1	Activating signal cointegrator 1 complex subunit 1	Q8N9N2	51008
10737-96	Serpin B1	Leukocyte elastase inhibitor	P30740	1992	10663-42	INSI1	Insulin-induced gene 1 protein	O15503	3638
10748-216	PCDB2	Protocadherin beta-2	Q9Y5E7	56133	10666-7	GNPTG	N-acetylglucosamine-1-phosphotransferase subunit gamma	Q9UJJ9	84572
10749-18	HSP 70	Heat shock 70 kDa protein 1A	P0DMV8	3303	10667-78	CA185	Uncharacterized protein C1orf185	Q5T7R7	284546
10752-8	CDYL2	Chromodomain Y-like protein 2	Q8N8U2	124359	10668-5	STX4	Syntaxin-4	Q12846	6810
10753-31	ADAM7	Disintegrin and metalloproteinase domain-containing protein 7	Q9H2U9	8756	10670-26	Semaphorin 3E	Semaphorin-3E	O15041	9723
10754-113	Prokineticin-2	Prokineticin-2	Q9HC23	60675	10672-75	SP-B	Pulmonary surfactant-associated protein B	P07988	6439
10756-34	UCN3	Urocortin-3	Q969E3	114131	10675-223	TMX2	Thioredoxin-related transmembrane protein 2	Q9Y320	51075
10758-2	KERA	Keratocan	O60938	11081	10677-9	NDUB4	NADH dehydrogenase [ubiquinone] 1 beta subcomplex subunit 4	O95168	4710
10760-107	GRIA4	Glutamate receptor 4	P48058	2893	10693-43	KLRG2:C-term	Killer cell lectin-like receptor subfamily G member 2:C-term	A4D1S0	346689
10761-5	TMED2	Transmembrane emp24 domain-containing protein 2	Q15363	10959	10695-12	WF10B	Protein WFDC10B	Q8IUB3	280664
10762-2	KLRG2:N-term	Killer cell lectin-like receptor subfamily G member 2:N-term	A4D1S0	346689	10699-52	LRP1	Prolow-density lipoprotein receptor-related protein 1	Q07954	4035
10767-52	GPR64	G-protein coupled receptor 64	Q8IZP9	10149	10700-10	IGS11:CD	Immunoglobulin superfamily member 11:Cytoplasmic domain	Q5DX21	152404
10772-21	CGAT2	Chondroitin sulfate N-acetylgalactosaminyltransferase 2	Q8N6G5	55454	10702-1	COSA1	Collagen alpha-1(XXVIII) chain	Q2UY09	340267
10781-19	CLC4G	C-type lectin domain family 4 member G	Q6UXB4	339390	10703-203	SDS3	Sin3 histone deacetylase corepressor complex component SDS3	Q9H7L9	64426
10785-8	LRC52	Leucine-rich repeat-containing protein 52	Q8N7C0	440699	10704-91	LRMP	Lymphoid-restricted membrane protein	Q12912	4033
10798-4	CLM2	CMRF35-like molecule 2	Q496F6	342510	10705-14	SIA7C	Alpha-N-acetylgalactosaminide alpha-2,6-sialyltransferase 3	Q8NDV1	256435
10800-15	Collagen-binding protein	Serpin H1	P50454	871	10708-3	GON2	Progonadoliberin-2	O43555	2797
10803-22	HSP 70	Heat shock 70 kDa protein 1A	P0DMV8	3303	10710-23	ZPBP2	Zona pellucida-binding protein 2	Q6X784	124626
10809-14	KLRB1	Killer cell lectin-like receptor subfamily B member 1	Q12918	3820	10713-151	CLM7	CMRF35-like molecule 7	A8K4G0	124599
10814-7	CD1A	T-cell surface glycoprotein CD1a	P06126	909	10714-7	ACE	Angiotensin-converting enzyme	P12821	1636
10815-2	HABP4	Intracellular hyaluronan-binding protein 4	Q5JVS0	22927	10716-35	PSMD5	26S proteasome non-ATPase regulatory subunit 5	Q16401	5711
10816-150	PILRA isoform FDF03-M14	Paired immunoglobulin-like type 2 receptor alpha isoform FDF03-M14	Q9UKJ1	29992	10721-76	HSP 70	Heat shock 70 kDa protein 1A	P0DMV8	3303
10817-26	TO20L	TOMM20-like protein 1	Q6UXN7	387990	10722-13	KSYK:Protein Kinase	Tyrosine-protein kinase SYK:Protein kinase domain	P43405	6850
10818-36	ASM	Sphingomyelin phosphodiesterase	P17405	6609	10731-10	HS3S5	Heparan sulfate glucosamine 3-O-sulfotransferase 5	Q8IZT8	222537
10825-12	VSI10	V-set and immunoglobulin domain-containing protein 10	Q8N0Z9	54621	10734-339	G3ST2	Galactose-3-O-sulfotransferase 2	Q9H3Q3	64090
10827-67	LIGO3	Leucine-rich repeat and immunoglobulin-like domain-containing nogo receptor-interacting protein 3	P0C6S8	645191	10737-96	Serpin B1	Leukocyte elastase inhibitor	P30740	1992
10830-5	K0494:N-term	EF-hand calcium-binding domain-containing protein 14:N-term	O75071	9813	10738-11	fibulin 5	Fibulin-5	Q9UBX5	10516
10832-24	B4GT6	Beta-1,4-galactosyltransferase 6	Q9UBX8	9331	10741-22	CSF-1	Macrophage colony-stimulating factor 1	P09603	1435
10833-64	HHIP	Hedgehog-interacting protein	Q96QV1	64399	10743-13	SLIK1	SLIT and NTRK-like protein 1	Q96PX8	114798
10835-25	A4GCT	Alpha-1,4-N-acetylglucosaminyltransferase	Q9UNA3	51146	10746-24	DKK3	Dickkopf-related protein 3	Q9UBP4	27122
10842-7	GCNT4	Beta-1,3-galactosyl-O-glycosyl-glycoprotein beta-1,6-N-acetylglucosaminyltransferase 4	Q9P109		10748-216	PCDB2	Protocadherin beta-2	Q9Y5E7	56133
10847-1	SIG15	Sialic acid-binding Ig-like lectin 15	Q6ZMC9	284266	10749-18	HSP 70	Heat shock 70 kDa protein 1A	P0DMV8	3303
10848-137	BTNL3	Butyrophilin-like protein 3	Q6UXE8	10917	10752-8	CDYL2	Chromodomain Y-like protein 2	Q8N8U2	124359
10851-77	IL27B	Interleukin-27 subunit beta	Q14213	10148	10753-31	ADAM7	Disintegrin and metalloproteinase domain-containing protein 7	Q9H2U9	8756
10852-114	HNRDL	Heterogeneous nuclear ribonucleoprotein D-like	O14979	9987	10754-113	Prokineticin-2	Prokineticin-2	Q9HC23	60675
10866-60	P4R3A	Serine/threonine-protein phosphatase 4 regulatory subunit 3A	Q6IN85	55671	10756-34	UCN3	Urocortin-3	Q969E3	114131
10876-300	BRAT1	BRCA1-associated ATM activator 1	Q6PJG6	221927	10758-2	KERA	Keratocan	O60938	11081
10880-38	F163B	Protein FAM163B	P0C2L3	642968	10760-107	GRIA4	Glutamate receptor 4	P48058	2893
10882-12	Desmocollin-1	Desmocollin-1	Q08554	1823	10761-5	TMED2	Transmembrane emp24 domain-containing protein 2	Q15363	10959
10885-36	CF089	Bombesin receptor-activated protein C6orf89	Q6UWU4	221477	10762-2	KLRG2:N-term	Killer cell lectin-like receptor subfamily G member 2:N-term	A4D1S0	346689
10889-2	MRAP2	Melanocortin-2 receptor accessory protein 2	Q96G30	112609	10767-52	GPR64	G-protein coupled receptor 64	Q8IZP9	10149
10890-135	LCTL	Lactase-like protein	Q6UWM7	197021	10772-21	CGAT2	Chondroitin sulfate N-acetylgalactosaminyltransferase 2	Q8N6G5	55454
10892-8	OSMR	Oncostatin-M-specific receptor subunit beta	Q99650	9180	10780-10	RAB3D	Ras-related protein Rab-3D	O95716	9545
10895-28	TM11B	Transmembrane protease serine 11B	Q86T26	132724	10781-19	CLC4G	C-type lectin domain family 4 member G	Q6UXB4	339390
10900-272	STMN2	Stathmin-2	Q93045	11075	10785-8	LRC52	Leucine-rich repeat-containing protein 52	Q8N7C0	440699
10902-53	APRV1	Retroviral-like aspartic protease 1	Q53RT3	151516	10798-4	CLM2	CMRF35-like molecule 2	Q496F6	342510
10903-50	STX8	Syntaxin-8	Q9UNK0	9482	10800-15	Collagen-binding protein	Serpin H1	P50454	871
10907-116	NTRI	Neurotrimin	Q9P121	50863	10801-11	Ephrin-A2	Ephrin-A2	O43921	1943
10908-2	GLT13	Polypeptide N-acetylgalactosaminyltransferase 13	Q8IUC8	114805	10803-22	HSP 70	Heat shock 70 kDa protein 1A	P0DMV8	3303
10910-6	CEAM4	Carcinoembryonic antigen-related cell adhesion molecule 4	O75871	1089	10809-14	KLRB1	Killer cell lectin-like receptor subfamily B member 1	Q12918	3820
10916-44	PLA2R	Secretory phospholipase A2 receptor	Q13018	22925	10814-7	CD1A	T-cell surface glycoprotein CD1a	P06126	909
10917-40	GBGT2	Guanine nucleotide-binding protein G(I)/G(S)/G(O) subunit gamma-T2	O14610	2793	10815-2	HABP4	Intracellular hyaluronan-binding protein 4	Q5JVS0	22927
10924-258	NEUFC	Neuferricin	Q8WUJ1	124936	10816-150	PILRA isoform FDF03-M14	Paired immunoglobulin-like type 2 receptor alpha isoform FDF03-M14	Q9UKJ1	29992
10933-107	CABP8	Calcium-binding protein 8	Q9BXU9	83698	10817-26	TO20L	TOMM20-like protein 1	Q6UXN7	387990
10938-13	sLFA-3	Lymphocyte function-associated antigen 3	P19256	965	10818-36	ASM	Sphingomyelin phosphodiesterase	P17405	6609
10939-16	PKHA4	Pleckstrin homology domain-containing family A member 4	Q9H4M7	57664	10819-108	fibulin 1	Fibulin-1	P23142	2192
10940-25	SRCA	Sarcalumenin	Q86TD4	6345	10825-12	VSI10	V-set and immunoglobulin domain-containing protein 10	Q8N0Z9	54621
10945-11	Syntaxin-6	Syntaxin-6	O43752	10228	10827-67	LIGO3	Leucine-rich repeat and immunoglobulin-like domain-containing nogo receptor-interacting protein 3	P0C6S8	645191
10948-14	PLD3	Phospholipase D3	Q8IV08	23646	10830-5	K0494:N-term	EF-hand calcium-binding domain-containing protein 14:N-term	O75071	9813
10949-59	RLA2	60S acidic ribosomal protein P2	P05387	6181	10832-24	B4GT6	Beta-1,4-galactosyltransferase 6	Q9UBX8	9331
10953-14	CLC2A	C-type lectin domain family 2 member A	Q6UVW9	387836	10833-64	HHIP	Hedgehog-interacting protein	Q96QV1	64399
10955-4	CLC10	C-type lectin domain family 10 member A	Q8IUN9	10462	10835-25	A4GCT	Alpha-1,4-N-acetylglucosaminyltransferase	Q9UNA3	51146
10956-82	GCSH	Glycine cleavage system H protein, mitochondrial	P23434	2653	10842-7	GCNT4	Beta-1,3-galactosyl-O-glycosyl-glycoprotein beta-1,6-N-acetylglucosaminyltransferase 4	Q9P109	51301
10959-125	BET1L	BET1-like protein	Q9NYM9	51272	10847-1	SIG15	Sialic acid-binding Ig-like lectin 15	Q6ZMC9	284266
10961-15	TIG3	Retinoic acid receptor responder protein 3	Q9UL19	5920	10848-137	BTNL3	Butyrophilin-like protein 3	Q6UXE8	10917
10974-20	ISK7	Serine protease inhibitor Kazal-type 7	P58062	84651	10851-77	IL27B	Interleukin-27 subunit beta	Q14213	10148
10975-59	MUCL1	Mucin-like protein 1	Q96DR8	118430	10852-114	HNRDL	Heterogeneous nuclear ribonucleoprotein D-like	O14979	9987
10977-55	UCMA	Unique cartilage matrix-associated protein	Q8WVF2	221044	10854-15	GCNT4	Beta-1,3-galactosyl-O-glycosyl-glycoprotein beta-1,6-N-acetylglucosaminyltransferase 4	Q9P109	51301
10978-39	SOM2	Growth hormone variant	P01242	2689	10855-55	PLXB2	Plexin-B2	O15031	23654
10981-56	NRG3	Pro-neuregulin-3, membrane-bound isoform	P56975	10718	10866-60	P4R3A	Serine/threonine-protein phosphatase 4 regulatory subunit 3A	Q6IN85	55671
10990-21	LRRK2	Leucine-rich repeat serine/threonine-protein kinase 2	Q5S007	120892	10870-32	Spastin:MIT	Spastin:Microtubule interacting and trafficking domain	Q9UBP0	6683
11067-13	Osteocalcin	Osteocalcin	P02818	632	10876-300	BRAT1	BRCA1-associated ATM activator 1	Q6PJG6	221927
11071-1	IL-5	Interleukin-5	P05113	3567	10880-38	F163B	Protein FAM163B	P0C2L3	642968
11089-7	IgA	Immunoglobulin A	P01876|P01877	None	10882-12	Desmocollin-1	Desmocollin-1	Q08554	1823
11094-104	LPPL	Galectin-10	Q05315	1178	10885-36	CF089	Bombesin receptor-activated protein C6orf89	Q6UWU4	221477
11096-57	HEMK2	HemK methyltransferase family member 2	Q9Y5N5	29104	10889-2	MRAP2	Melanocortin-2 receptor accessory protein 2	Q96G30	112609
11098-1	PDXK	Pyridoxal kinase	O00764	8566	10890-135	LCTL	Lactase-like protein	Q6UWM7	197021
11101-18	TLR4	Toll-like receptor 4	O00206	7099	10892-8	OSMR	Oncostatin-M-specific receptor subunit beta	Q99650	9180
11102-22	REG4	Regenerating islet-derived protein 4	Q9BYZ8	83998	10894-25	Secretagogin	Secretagogin	O76038	10590
11103-24	HSP 27	Heat shock protein beta-1	P04792	3315	10895-28	TM11B	Transmembrane protease serine 11B	Q86T26	132724
11104-13	YKL-40	Chitinase-3-like protein 1	P36222	1116	10900-272	STMN2	Stathmin-2	Q93045	11075
11105-171	Alpha enolase	Alpha-enolase	P06733	2023	10902-53	APRV1	Retroviral-like aspartic protease 1	Q53RT3	151516
11107-25	TEN3	Teneurin-3	Q9P273	55714	10903-50	STX8	Syntaxin-8	Q9UNK0	9482
11109-56	SVEP1:Sushi 15-18	Sushi, von Willebrand factor type A, EGF and pentraxin domain-containing protein 1:Sushi 15-18	Q4LDE5	79987	10907-116	NTRI	Neurotrimin	Q9P121	50863
11110-4	TM119	Transmembrane protein 119	Q4V9L6	338773	10908-2	GLT13	Polypeptide N-acetylgalactosaminyltransferase 13	Q8IUC8	114805
11112-18	KISHA	Protein kish-A	Q8TBQ9	153339	10910-6	CEAM4	Carcinoembryonic antigen-related cell adhesion molecule 4	O75871	1089
11116-16	CK087	Uncharacterized protein C11orf87	Q6NUJ2	399947	10916-44	PLA2R	Secretory phospholipase A2 receptor	Q13018	22925
11117-2	SPT20	Spermatogenesis-associated protein 20	Q8TB22	64847	10917-40	GBGT2	Guanine nucleotide-binding protein G(I)/G(S)/G(O) subunit gamma-T2	O14610	2793
11118-107	RAB17	Ras-related protein Rab-17	Q9H0T7	64284	10924-258	NEUFC	Neuferricin	Q8WUJ1	124936
11120-49	NAT14	N-acetyltransferase 14	Q8WUY8	57106	10933-107	CABP8	Calcium-binding protein 8	Q9BXU9	83698
11122-97	SPG21	Maspardin	Q9NZD8	51324	10938-13	sLFA-3	Lymphocyte function-associated antigen 3	P19256	965
11126-102	TRIO	Triple functional domain protein	O75962	7204	10939-16	PKHA4	Pleckstrin homology domain-containing family A member 4	Q9H4M7	57664
11128-29	T132C:CD	Transmembrane protein 132C:Cytoplasmic domain	Q8N3T6	92293	10940-25	SRCA	Sarcalumenin	Q86TD4	6345
11129-66	BMP15	Bone morphogenetic protein 15	O95972	9210	10945-11	Syntaxin-6	Syntaxin-6	O43752	10228
11130-158	CACB4	Voltage-dependent L-type calcium channel subunit beta-4	O00305	785	10948-14	PLD3	Phospholipase D3	Q8IV08	23646
11134-30	RF1ML	Peptide chain release factor 1-like, mitochondrial	Q9UGC7	54516	10949-59	RLA2	60S acidic ribosomal protein P2	P05387	6181
11135-5	RM55	39S ribosomal protein L55, mitochondrial	Q7Z7F7	128308	10953-14	CLC2A	C-type lectin domain family 2 member A	Q6UVW9	387836
11137-43	IL3RB:CD	Cytokine receptor common subunit beta:Cytoplasmic domain	P32927	1439	10955-4	CLC10	C-type lectin domain family 10 member A	Q8IUN9	10462
11138-16	RUNX3	Runt-related transcription factor 3	Q13761	864	10956-82	GCSH	Glycine cleavage system H protein, mitochondrial	P23434	2653
11140-56	CO1A1:C-term propeptide	Collagen alpha-1(I) chain:C-term propeptide	P02452	1277	10959-125	BET1L	BET1-like protein	Q9NYM9	51272
11142-11	ANGL1:C-term	Angiopoietin-related protein 1:C-Term, Fibrinogen domian	O95841	9068	10961-15	TIG3	Retinoic acid receptor responder protein 3	Q9UL19	5920
11143-32	NOE3:N-term	Noelin-3:Isoform 2, N-term	Q96PB7	118427	10966-1	a2-HS-Glycoprotein	Alpha-2-HS-glycoprotein	P02765	197
11144-10	DB116	Beta-defensin 116	Q30KQ4	245930	10967-12	PRL	Prolactin	P01236	5617
11145-72	K154L	UPF0606 protein KIAA1549L	Q6ZVL6	25758	10970-3	NAR3	Ecto-ADP-ribosyltransferase 3	Q13508	419
11146-4	TBX22	T-box transcription factor TBX22	Q9Y458	50945	10974-20	ISK7	Serine protease inhibitor Kazal-type 7	P58062	84651
11147-17	TRML1:ITIM	Trem-like transcript 1 protein:immunoreceptor tyrosine-based inhibition motif	Q86YW5	340205	10975-59	MUCL1	Mucin-like protein 1	Q96DR8	118430
11149-3	TLR1:CD	Toll-like receptor 1:Cytoplasmic domain	Q15399	7096	10976-44	MUC1:region 3	Mucin-1:region 3	P15941	4582
11152-46	kallikrein 13	Kallikrein-13	Q9UKR3	26085	10977-55	UCMA	Unique cartilage matrix-associated protein	Q8WVF2	221044
11154-3	NF2L1	Nuclear factor erythroid 2-related factor 1	Q14494	4779	10978-39	SOM2	Growth hormone variant	P01242	2689
11155-16	CO6A5	Collagen alpha-5(VI) chain	A8TX70	256076	10980-11	ACES	Acetylcholinesterase	P22303	43
11157-35	HSP 70	Heat shock 70 kDa protein 1A	P0DMV8	3303	10981-56	NRG3	Pro-neuregulin-3, membrane-bound isoform	P56975	10718
11158-40	BICR1	Bicaudal D-related protein 1	Q6ZP65	92558	10990-21	LRRK2	Leucine-rich repeat serine/threonine-protein kinase 2	Q5S007	120892
11160-56	RN122	RING finger protein 122	Q9H9V4	79845	11067-13	Osteocalcin	Osteocalcin	P02818	632
11161-5	SPG20	Spartin	Q8N0X7	23111	11071-1	IL-5	Interleukin-5	P05113	3567
11162-37	EQTN	Equatorin	Q9NQ60	54586	11081-1	GPDA	Glycerol-3-phosphate dehydrogenase [NAD(+)], cytoplasmic	P21695	2819
11163-7	F162B	Protein FAM162B	Q5T6X4	221303	11083-23	NSE	Gamma-enolase	P09104	2026
11164-7	TEN2	Teneurin-2	Q9NT68	57451	11089-7	IgA	Immunoglobulin A	P01877|P01876	3494|3493
11167-6	MTMR1	Myotubularin-related protein 1	Q13613	8776	11094-104	LPPL	Galectin-10	Q05315	1178
11168-3	MEG10	Multiple epidermal growth factor-like domains protein 10	Q96KG7	84466	11096-57	HEMK2	HemK methyltransferase family member 2	Q9Y5N5	29104
11171-25	filamin A:CH2	Filamin-A:Calponin Homology 2	P21333	2316	11098-1	PDXK	Pyridoxal kinase	O00764	8566
11173-29	MILR1	Allergin-1	Q7Z6M3	284021	11101-18	TLR4	Toll-like receptor 4	O00206	7099
11174-8	THS7A:TSP type-1 domain 6	Thrombospondin type-1 domain-containing protein 7A:Thrombospondin type-1 domain 6	Q9UPZ6	221981	11102-22	REG4	Regenerating islet-derived protein 4	Q9BYZ8	83998
11175-45	PCAT2	Lysophosphatidylcholine acyltransferase 2	Q7L5N7	54947	11103-24	HSP 27	Heat shock protein beta-1	P04792	3315
11177-16	K2C5	Keratin, type II cytoskeletal 5	P13647	3852	11104-13	YKL-40	Chitinase-3-like protein 1	P36222	1116
11178-21	SVEP1:EGF-like domains 4-6	Sushi, von Willebrand factor type A, EGF and pentraxin domain-containing protein 1:EGF-like domains 4-6	Q4LDE5	79987	11105-171	Alpha enolase	Alpha-enolase	P06733	2023
11179-7	TSSK1	Testis-specific serine/threonine-protein kinase 1	Q9BXA7	83942	11107-25	TEN3	Teneurin-3	Q9P273	55714
11180-17	SMRC1	SWI/SNF complex subunit SMARCC1	Q92922	6599	11109-56	SVEP1:Sushi 15-18	Sushi, von Willebrand factor type A, EGF and pentraxin domain-containing protein 1:Sushi 15-18	Q4LDE5	79987
11185-145	GCH1	GTP cyclohydrolase 1	P30793	2643	11110-4	TM119	Transmembrane protein 119	Q4V9L6	338773
11186-12	TMM52	Transmembrane protein 52	Q8NDY8	339456	11112-18	KISHA	Protein kish-A	Q8TBQ9	153339
11187-11	CL12A	C-type lectin domain family 12 member A	Q5QGZ9	160364	11116-16	CK087	Uncharacterized protein C11orf87	Q6NUJ2	399947
11190-129	YMEL1	ATP-dependent zinc metalloprotease YME1L1	Q96TA2	10730	11117-2	SPT20	Spermatogenesis-associated protein 20	Q8TB22	64847
11192-168	TINAL	Tubulointerstitial nephritis antigen-like	Q9GZM7	64129	11118-107	RAB17	Ras-related protein Rab-17	Q9H0T7	64284
11193-27	HNF1A	Hepatocyte nuclear factor 1-alpha	P20823	6927	11120-49	NAT14	N-acetyltransferase 14	Q8WUY8	57106
11194-6	SIT1	Signaling threshold-regulating transmembrane adapter 1	Q9Y3P8	27240	11121-56	VWC2	Brorin	Q2TAL6	375567
11196-31	Collagen alpha-3(VI):BPTI/Kunitz inhibitor	Collagen alpha-3(VI) chain:Bovine pancreatic trypsin inhibitor/Kunitz inhibitor domain, isoform 1	P12111	1293	11122-97	SPG21	Maspardin	Q9NZD8	51324
11198-37	CR3L1	Cyclic AMP-responsive element-binding protein 3-like protein 1	Q96BA8	90993	11126-102	TRIO	Triple functional domain protein	O75962	7204
11201-19	TRUA	tRNA pseudouridine synthase A, mitochondrial	Q9Y606	80324	11128-29	T132C:CD	Transmembrane protein 132C:Cytoplasmic domain	Q8N3T6	92293
11202-70	TBX5	T-box transcription factor TBX5	Q99593	6910	11129-66	BMP15	Bone morphogenetic protein 15	O95972	9210
11204-80	CXAR	Coxsackievirus and adenovirus receptor	P78310	1525	11130-158	CACB4	Voltage-dependent L-type calcium channel subunit beta-4	O00305	785
11205-10	Integrin beta-7	Integrin beta-7	P26010	3695	11134-30	RF1ML	Peptide chain release factor 1-like, mitochondrial	Q9UGC7	54516
11207-3	Macrophage scavenger receptor:CD	Macrophage scavenger receptor types I and II:Cytoplasmic domain	P21757	4481	11135-5	RM55	39S ribosomal protein L55, mitochondrial	Q7Z7F7	128308
11208-15	NAGPA	N-acetylglucosamine-1-phosphodiester alpha-N-acetylglucosaminidase	Q9UK23	51172	11137-43	IL3RB:CD	Cytokine receptor common subunit beta:Cytoplasmic domain	P32927	1439
11211-7	TBCE	Tubulin-specific chaperone E	Q15813	6905	11138-16	RUNX3	Runt-related transcription factor 3	Q13761	864
11212-7	TXND5	Thioredoxin domain-containing protein 5	Q8NBS9	81567	11140-56	CO1A1:C-term propeptide	Collagen alpha-1(I) chain:C-term propeptide	P02452	1277
11214-40	DNJB9	DnaJ homolog subfamily B member 9	Q9UBS3	4189	11142-11	ANGL1:C-term	Angiopoietin-related protein 1:C-Term, Fibrinogen domian	O95841	9068
11215-6	CAD15:CD	Cadherin-15:Cytoplasmic domain	P55291	1013	11143-32	NOE3:N-term	Noelin-3:Isoform 2, N-term	Q96PB7	118427
11217-16	CTBP1	C-terminal-binding protein 1	Q13363	1487	11144-10	DB116	Beta-defensin 116	Q30KQ4	245930
11218-84	TPMT	Thiopurine S-methyltransferase	P51580	7172	11145-72	K154L	UPF0606 protein KIAA1549L	Q6ZVL6	25758
11219-95	FGFP3	Fibroblast growth factor-binding protein 3	Q8TAT2	143282	11146-4	TBX22	T-box transcription factor TBX22	Q9Y458	50945
11220-53	CJ105	Uncharacterized protein C10orf105	Q8TEF2	414152	11147-17	TRML1:ITIM	Trem-like transcript 1 protein:immunoreceptor tyrosine-based inhibition motif	Q86YW5	340205
11223-1	TM154	Transmembrane protein 154	Q6P9G4	201799	11149-3	TLR1:CD	Toll-like receptor 1:Cytoplasmic domain	Q15399	7096
11226-16	UBE3A	Ubiquitin-protein ligase E3A	Q05086	7337	11150-3	Collagen a1(VI)	Collagen alpha-1(VI) chain	P12109	1291
11227-31	TBL2	Transducin beta-like protein 2	Q9Y4P3	26608	11152-46	kallikrein 13	Kallikrein-13	Q9UKR3	26085
11228-37	RIC3	Protein RIC-3	Q7Z5B4	79608	11154-3	NF2L1	Nuclear factor erythroid 2-related factor 1	Q14494	4779
11229-16	ERN1	Serine/threonine-protein kinase/endoribonuclease IRE1	O75460	2081	11155-16	CO6A5	Collagen alpha-5(VI) chain	A8TX70	256076
11231-12	ADXL	Adrenodoxin-like protein, mitochondrial	Q6P4F2	112812	11157-35	HSP 70	Heat shock 70 kDa protein 1A	P0DMV8	3303
11237-49	PCOC1	Procollagen C-endopeptidase enhancer 1	Q15113	5118	11158-40	BICR1	Bicaudal D-related protein 1	Q6ZP65	92558
11239-49	TMPS6	Transmembrane protease serine 6	Q8IU80	164656	11159-14	MUL1:CD	Mitochondrial ubiquitin ligase activator of NFKB 1:Cytoplasmic domain	Q969V5	79594
11241-8	ARLY	Argininosuccinate lyase	P04424	435	11160-56	RN122	RING finger protein 122	Q9H9V4	79845
11242-33	TGM1	Protein-glutamine gamma-glutamyltransferase K	P22735	7051	11161-5	SPG20	Spartin	Q8N0X7	23111
11243-90	GPR110	Adhesion G-protein coupled receptor F1	Q5T601	266977	11162-37	EQTN	Equatorin	Q9NQ60	54586
11247-20	NAGS	N-acetylglutamate synthase, mitochondrial	Q8N159	162417	11163-7	F162B	Protein FAM162B	Q5T6X4	221303
11248-43	HEM4	Uroporphyrinogen-III synthase	P10746	7390	11164-7	TEN2	Teneurin-2	Q9NT68	57451
11252-30	LRCH4:CH	Leucine-rich repeat and calponin homology domain-containing protein 4:Calponin Homology	O75427	4034	11167-6	MTMR1	Myotubularin-related protein 1	Q13613	8776
11254-13	PPN	Papilin	O95428	89932	11168-3	MEG10	Multiple epidermal growth factor-like domains protein 10	Q96KG7	84466
11257-1	DHPR	Dihydropteridine reductase	P09417	5860	11171-25	filamin A:CH2	Filamin-A:Calponin Homology 2	P21333	2316
11258-41	MAdCAM-1	Mucosal addressin cell adhesion molecule 1	Q13477	8174	11173-29	MILR1	Allergin-1	Q7Z6M3	284021
11260-47	SPA4L	SUN domain-containing protein 5	Q8TC36	140732	11174-8	THS7A:TSP type-1 domain 6	Thrombospondin type-1 domain-containing protein 7A:Thrombospondin type-1 domain 6	Q9UPZ6	221981
11262-39	TRABD	TraB domain-containing protein	Q9H4I3	80305	11175-45	PCAT2	Lysophosphatidylcholine acyltransferase 2	Q7L5N7	54947
11263-57	CASQ1	Calsequestrin-1	P31415	844	11177-16	K2C5	Keratin, type II cytoskeletal 5	P13647	3852
11264-33	XDH	Xanthine dehydrogenase/oxidase	P47989	7498	11178-21	SVEP1:EGF-like domains 4-6	Sushi, von Willebrand factor type A, EGF and pentraxin domain-containing protein 1:EGF-like domains 4-6	Q4LDE5	79987
11265-8	Retinal dehydrogenase 1	Retinal dehydrogenase 1	P00352	216	11179-7	TSSK1	Testis-specific serine/threonine-protein kinase 1	Q9BXA7	83942
11266-8	SELPL:ECD	P-selectin glycoprotein ligand 1:Extracellular domain	Q14242	6404	11180-17	SMRC1	SWI/SNF complex subunit SMARCC1	Q92922	6599
11270-17	CHC10	Coiled-coil-helix-coiled-coil-helix domain-containing protein 10, mitochondrial	Q8WYQ3	400916	11184-51	CgA	Chromogranin-A	P10645	1113
11273-176	GSTT2	Glutathione S-transferase theta-2B	P0CG30	653689	11185-145	GCH1	GTP cyclohydrolase 1	P30793	2643
11275-94	LRP1B	Low-density lipoprotein receptor-related protein 1B	Q9NZR2	53353	11186-12	TMM52	Transmembrane protein 52	Q8NDY8	339456
11277-23	ATF6A	Cyclic AMP-dependent transcription factor ATF-6 alpha	P18850	22926	11187-11	CL12A	C-type lectin domain family 12 member A	Q5QGZ9	160364
11278-4	COL11A2	Collagen alpha-2(XI) chain	P13942	1302	11190-129	YMEL1	ATP-dependent zinc metalloprotease YME1L1	Q96TA2	10730
11279-42	GABR1	Gamma-aminobutyric acid type B receptor subunit 1	Q9UBS5	2550	11192-168	TINAL	Tubulointerstitial nephritis antigen-like	Q9GZM7	64129
11280-6	DCE1	Glutamate decarboxylase 1	Q99259	2571	11193-27	HNF1A	Hepatocyte nuclear factor 1-alpha	P20823	6927
11281-6	GRB7	Growth factor receptor-bound protein 7	Q14451	2886	11194-6	SIT1	Signaling threshold-regulating transmembrane adapter 1	Q9Y3P8	27240
11283-13	DCAF5	DDB1- and CUL4-associated factor 5	Q96JK2	8816	11196-31	Collagen alpha-3(VI):BPTI/Kunitz inhibitor	Collagen alpha-3(VI) chain:Bovine pancreatic trypsin inhibitor/Kunitz inhibitor domain, isoform 1	P12111	1293
11284-24	LAIR1	Leukocyte-associated immunoglobulin-like receptor 1	Q6GTX8	3903	11198-37	CR3L1	Cyclic AMP-responsive element-binding protein 3-like protein 1	Q96BA8	90993
11286-78	SELS	Selenoprotein S	Q9BQE4	55829	11200-52	C1QR1	Complement component C1q receptor	Q9NPY3	22918
11287-14	Cytochrome b5	Cytochrome b5	P00167	1528	11201-19	TRUA	tRNA pseudouridine synthase A, mitochondrial	Q9Y606	80324
11288-26	5NTC	Cytosolic purine 5'-nucleotidase	P49902	22978	11202-70	TBX5	T-box transcription factor TBX5	Q99593	6910
11289-31	KC1D	Casein kinase I isoform delta	P48730	1453	11203-97	KPYR	Pyruvate kinase PKLR	P30613	5313
11292-13	SCAR3:region 2	Scavenger receptor class A member 3:region 2	Q6AZY7	51435	11204-80	CXAR	Coxsackievirus and adenovirus receptor	P78310	1525
11293-14	LRRN1:CD	Leucine-rich repeat neuronal protein 1:Cytoplasmic domain	Q6UXK5	57633	11205-10	Integrin beta-7	Integrin beta-7	P26010	3695
11297-54	NOTC2	Neurogenic locus notch homolog protein 2	Q04721	4853	11207-3	Macrophage scavenger receptor:CD	Macrophage scavenger receptor types I and II:Cytoplasmic domain	P21757	4481
11300-32	SORT	Sortilin	Q99523	6272	11208-15	NAGPA	N-acetylglucosamine-1-phosphodiester alpha-N-acetylglucosaminidase	Q9UK23	51172
11302-237	TENR	Tenascin-R	Q92752	7143	11211-7	TBCE	Tubulin-specific chaperone E	Q15813	6905
11303-7	SAMH1	Deoxynucleoside triphosphate triphosphohydrolase SAMHD1	Q9Y3Z3	25939	11212-7	TXND5	Thioredoxin domain-containing protein 5	Q8NBS9	81567
11307-33	WWP1	NEDD4-like E3 ubiquitin-protein ligase WWP1	Q9H0M0	11059	11214-40	DNJB9	DnaJ homolog subfamily B member 9	Q9UBS3	4189
11308-8	CR3L4	Cyclic AMP-responsive element-binding protein 3-like protein 4	Q8TEY5	148327	11215-6	CAD15:CD	Cadherin-15:Cytoplasmic domain	P55291	1013
11311-79	RAG-1	V(D)J recombination-activating protein 1	P15918	5896	11217-16	CTBP1	C-terminal-binding protein 1	Q13363	1487
11312-40	PMS2	Mismatch repair endonuclease PMS2	P54278	5395	11218-84	TPMT	Thiopurine S-methyltransferase	P51580	7172
11313-100	PHS	Pterin-4-alpha-carbinolamine dehydratase	P61457	5092	11219-95	FGFP3	Fibroblast growth factor-binding protein 3	Q8TAT2	143282
11315-148	PPM1D	Protein phosphatase 1D	O15297	8493	11220-53	CJ105	Uncharacterized protein C10orf105	Q8TEF2	414152
11319-106	MRE11	Double-strand break repair protein MRE11	P49959	4361	11223-1	TM154	Transmembrane protein 154	Q6P9G4	201799
11320-29	CHFR	E3 ubiquitin-protein ligase CHFR	Q96EP1	55743	11226-16	UBE3A	Ubiquitin-protein ligase E3A	Q05086	7337
11324-3	PXDNL	Peroxidasin-like protein	A1KZ92	137902	11227-31	TBL2	Transducin beta-like protein 2	Q9Y4P3	26608
11325-8	BTG2	Protein BTG2	P78543	7832	11228-37	RIC3	Protein RIC-3	Q7Z5B4	79608
11327-56	CLK2	Dual specificity protein kinase CLK2	P49760	1196	11229-16	ERN1	Serine/threonine-protein kinase/endoribonuclease IRE1	O75460	2081
11328-9	USB1	U6 snRNA phosphodiesterase	Q9BQ65	79650	11231-12	ADXL	Adrenodoxin-like protein, mitochondrial	Q6P4F2	112812
11330-15	CSK2B	Casein kinase II subunit beta	P67870	1460	11232-46	Holo-TC I	Transcobalamin-1	P20061	6947
11333-82	RHG25	Rho GTPase-activating protein 25	P42331	9938	11237-49	PCOC1	Procollagen C-endopeptidase enhancer 1	Q15113	5118
11334-7	LIRB3	Leukocyte immunoglobulin-like receptor subfamily B member 3	O75022	102725035	11239-49	TMPS6	Transmembrane protease serine 6	Q8IU80	164656
11336-9	FANCF	Fanconi anemia group F protein	Q9NPI8	2188	11241-8	ARLY	Argininosuccinate lyase	P04424	435
11338-49	BLK	Tyrosine-protein kinase BLK	P51451	640	11242-33	TGM1	Protein-glutamine gamma-glutamyltransferase K	P22735	7051
11342-59	PXDC2:CD	Plexin domain-containing protein 2:Cytoplasmic domain	Q6UX71	84898	11243-90	GPR110	Adhesion G-protein coupled receptor F1	Q5T601	266977
11347-9	Transaldolase	Transaldolase	P37837	6888	11245-43	filamin A:CH1	Filamin-A:Calponin Homology 1	P21333	2316
11348-132	P4HA2	Prolyl 4-hydroxylase subunit alpha-2	O15460	8974	11246-3	LPLC1	BPI fold-containing family B member 1	Q8TDL5	92747
11350-30	CHIP	E3 ubiquitin-protein ligase CHIP	Q9UNE7	10273	11247-20	NAGS	N-acetylglutamate synthase, mitochondrial	Q8N159	162417
11351-233	NHEJ1	Non-homologous end-joining factor 1	Q9H9Q4	79840	11248-43	HEM4	Uroporphyrinogen-III synthase	P10746	7390
11352-42	TITIN	Titin	Q8WZ42	7273	11252-30	LRCH4:CH	Leucine-rich repeat and calponin homology domain-containing protein 4:Calponin Homology	O75427	4034
11354-21	Phospholipase C-beta-1	1-phosphatidylinositol 4,5-bisphosphate phosphodiesterase beta-1	Q9NQ66	23236	11254-13	PPN	Papilin	O95428	89932
11355-10	IF5A2	Eukaryotic translation initiation factor 5A-2	Q9GZV4	56648	11257-1	DHPR	Dihydropteridine reductase	P09417	5860
11356-19	DGC14	Protein DGCR14	Q96DF8	8220	11258-41	MAdCAM-1	Mucosal addressin cell adhesion molecule 1	Q13477	8174
11358-15	GRB10	Growth factor receptor-bound protein 10	Q13322	2887	11260-47	SPA4L	SUN domain-containing protein 5	Q8TC36	140732
11360-39	RRM1	Ribonucleoside-diphosphate reductase large subunit	P23921	6240	11262-39	TRABD	TraB domain-containing protein	Q9H4I3	80305
11361-73	TP	Thymidine phosphorylase	P19971	1890	11263-57	CASQ1	Calsequestrin-1	P31415	844
11363-58	AQP4	Aquaporin-4	P55087	361	11264-33	XDH	Xanthine dehydrogenase/oxidase	P47989	7498
11364-18	MFN1	Mitofusin-1	Q8IWA4	55669	11265-8	Retinal dehydrogenase 1	Retinal dehydrogenase 1	P00352	216
11365-17	TEN4	Teneurin-4	Q6N022	26011	11266-8	SELPL:ECD	P-selectin glycoprotein ligand 1:Extracellular domain	Q14242	6404
11368-32	KAD2	Adenylate kinase 2, mitochondrial	P54819	204	11270-17	CHC10	Coiled-coil-helix-coiled-coil-helix domain-containing protein 10, mitochondrial	Q8WYQ3	400916
11369-23	ADHX	Alcohol dehydrogenase class-3	P11766	128	11273-176	GSTT2	Glutathione S-transferase theta-2B	P0CG30	653689
11370-20	INP5E	72 kDa inositol polyphosphate 5-phosphatase	Q9NRR6	56623	11275-94	LRP1B	Low-density lipoprotein receptor-related protein 1B	Q9NZR2	53353
11371-1	GP101	Probable G-protein coupled receptor 101	Q96P66	83550	11277-23	ATF6A	Cyclic AMP-dependent transcription factor ATF-6 alpha	P18850	22926
11372-2	ZNF18	Zinc finger protein 18	P17022	7566	11278-4	COL11A2	Collagen alpha-2(XI) chain	P13942	1302
11375-49	FOXL2	Forkhead box protein L2	P58012	668	11279-42	GABR1	Gamma-aminobutyric acid type B receptor subunit 1	Q9UBS5	2550
11377-19	ADH7	Alcohol dehydrogenase class 4 mu/sigma chain	P40394	131	11280-6	DCE1	Glutamate decarboxylase 1	Q99259	2571
11378-37	KSYK:SH2, 1 and 2	Tyrosine-protein kinase SYK:Src Homology domain	P43405	6850	11281-6	GRB7	Growth factor receptor-bound protein 7	Q14451	2886
11380-84	RBM24	RNA-binding protein 24	Q9BX46	221662	11282-16	Macrophage scavenger receptor:ECD	Macrophage scavenger receptor types I and II:Extracellular domain	P21757	4481
11381-56	PRPS1	Ribose-phosphate pyrophosphokinase 1	P60891	5631	11283-13	DCAF5	DDB1- and CUL4-associated factor 5	Q96JK2	8816
11382-5	BIEA	Biliverdin reductase A	P53004	644	11284-24	LAIR1	Leukocyte-associated immunoglobulin-like receptor 1	Q6GTX8	3903
11383-41	Keratin 7	Keratin, type II cytoskeletal 7	P08729	3855	11285-8	CD34	Hematopoietic progenitor cell antigen CD34	P28906	947
11387-3	ATF6B	Cyclic AMP-dependent transcription factor ATF-6 beta	Q99941	1388	11286-78	SELS	Selenoprotein S	Q9BQE4	55829
11388-75	HE4	WAP four-disulfide core domain protein 2	Q14508	10406	11287-14	Cytochrome b5	Cytochrome b5	P00167	1528
11390-24	Carbonic Anhydrase VIII	Carbonic anhydrase-related protein	P35219	767	11288-26	5NTC	Cytosolic purine 5'-nucleotidase	P49902	22978
11391-69	MVK	Mevalonate kinase	Q03426	4598	11289-31	KC1D	Casein kinase I isoform delta	P48730	1453
11395-5	FAK2:FERM	Protein-tyrosine kinase 2-beta:4.1 protein, ezrin, radixin, moesin domain	Q14289	2185	11292-13	SCAR3:region 2	Scavenger receptor class A member 3:region 2	Q6AZY7	51435
11396-39	DNAI1	Dynein intermediate chain 1, axonemal	Q9UI46	27019	11293-14	LRRN1:CD	Leucine-rich repeat neuronal protein 1:Cytoplasmic domain	Q6UXK5	57633
11401-181	RN146	E3 ubiquitin-protein ligase RNF146	Q9NTX7	81847	11294-7	TMCC3:region 2	Transmembrane and coiled-coil domains protein 3:region 2	Q9ULS5	57458
11402-17	KMT2C	Histone-lysine N-methyltransferase 2C	Q8NEZ4	58508	11297-54	NOTC2	Neurogenic locus notch homolog protein 2	Q04721	4853
11405-150	CARD9	Caspase recruitment domain-containing protein 9	Q9H257	64170	11300-32	SORT	Sortilin	Q99523	6272
11406-82	ACAD8	Isobutyryl-CoA dehydrogenase, mitochondrial	Q9UKU7	27034	11302-237	TENR	Tenascin-R	Q92752	7143
11407-57	PLS3	Phospholipid scramblase 3	Q9NRY6	57048	11303-7	SAMH1	Deoxynucleoside triphosphate triphosphohydrolase SAMHD1	Q9Y3Z3	25939
11416-23	FBXL4:LRR4 and LRR5	F-box/LRR-repeat protein 4:Leucine-rich repeats 4 and 5	Q9UKA2	26235	11307-33	WWP1	NEDD4-like E3 ubiquitin-protein ligase WWP1	Q9H0M0	11059
11421-10	EHD4	EH domain-containing protein 4	Q9H223	30844	11308-8	CR3L4	Cyclic AMP-responsive element-binding protein 3-like protein 4	Q8TEY5	148327
11422-2	DLX3	Homeobox protein DLX-3	O60479	1747	11310-8	Desmoglein-3	Desmoglein-3	P32926	1830
11424-4	FAAA	Fumarylacetoacetase	P16930	2184	11311-79	RAG-1	V(D)J recombination-activating protein 1	P15918	5896
11425-31	RUFY1	RUN and FYVE domain-containing protein 1	Q96T51	80230	11312-40	PMS2	Mismatch repair endonuclease PMS2	P54278	5395
11428-31	PDLI1	PDZ and LIM domain protein 1	O00151	9124	11313-100	PHS	Pterin-4-alpha-carbinolamine dehydratase	P61457	5092
11429-80	hnRNP C1/C2	Heterogeneous nuclear ribonucleoproteins C1/C2	P07910	3183	11315-148	PPM1D	Protein phosphatase 1D	O15297	8493
11430-49	DTX1	E3 ubiquitin-protein ligase DTX1	Q86Y01	1840	11318-20	Apo A-V	Apolipoprotein A-V	Q6Q788	116519
11431-235	RECQ1	ATP-dependent DNA helicase Q1	P46063	5965	11319-106	MRE11	Double-strand break repair protein MRE11	P49959	4361
11432-11	PQBP1	Polyglutamine-binding protein 1	O60828	10084	11320-29	CHFR	E3 ubiquitin-protein ligase CHFR	Q96EP1	55743
11433-11	TECT2	Tectonic-2	Q96GX1	79867	11324-3	PXDNL	Peroxidasin-like protein	A1KZ92	137902
11436-6	AINX	Alpha-internexin	Q16352	9118	11325-8	BTG2	Protein BTG2	P78543	7832
11438-6	DNJB2	DnaJ homolog subfamily B member 2	P25686	3300	11327-56	CLK2	Dual specificity protein kinase CLK2	P49760	1196
11439-88	RHPN2	Rhophilin-2	Q8IUC4	85415	11328-9	USB1	U6 snRNA phosphodiesterase	Q9BQ65	79650
11440-58	SOCS-3	Suppressor of cytokine signaling 3	O14543	9021	11330-15	CSK2B	Casein kinase II subunit beta	P67870	1460
11441-11	PYGL	Glycogen phosphorylase, liver form	P06737	5836	11333-82	RHG25	Rho GTPase-activating protein 25	P42331	9938
11442-1	DNER:CD	Delta and Notch-like epidermal growth factor-related receptor:Cytoplasmic domain	Q8NFT8	92737	11334-7	LIRB3	Leukocyte immunoglobulin-like receptor subfamily B member 3	O75022	102725035
11444-49	RPC6	DNA-directed RNA polymerase III subunit RPC6	Q9H1D9	10621	11336-9	FANCF	Fanconi anemia group F protein	Q9NPI8	2188
11448-34	GALK1	Galactokinase	P51570	2584	11338-49	BLK	Tyrosine-protein kinase BLK	P51451	640
11449-22	CAZA1	F-actin-capping protein subunit alpha-1	P52907	829	11342-59	PXDC2:CD	Plexin domain-containing protein 2:Cytoplasmic domain	Q6UX71	84898
11454-87	EIF3G	Eukaryotic translation initiation factor 3 subunit G	O75821	8666	11347-9	Transaldolase	Transaldolase	P37837	6888
11456-2	MAGBA	Melanoma-associated antigen B10	Q96LZ2	139422	11348-132	P4HA2	Prolyl 4-hydroxylase subunit alpha-2	O15460	8974
11457-53	GALE	UDP-glucose 4-epimerase	Q14376	2582	11350-30	CHIP	E3 ubiquitin-protein ligase CHIP	Q9UNE7	10273
11458-30	PCBP1	Poly(rC)-binding protein 1	Q15365	5093	11351-233	NHEJ1	Non-homologous end-joining factor 1	Q9H9Q4	79840
11459-81	ELL	RNA polymerase II elongation factor ELL	P55199	8178	11352-42	TITIN	Titin	Q8WZ42	7273
11462-8	RBM9	RNA binding protein fox-1 homolog 2	O43251	23543	11353-143	SMAD2	Mothers against decapentaplegic homolog 2	Q15796	4087
11464-9	RELB	Transcription factor RelB	Q01201	5971	11354-21	Phospholipase C-beta-1	1-phosphatidylinositol 4,5-bisphosphate phosphodiesterase beta-1	Q9NQ66	23236
11465-4	GP135	Probable G-protein coupled receptor 135	Q8IZ08	64582	11355-10	IF5A2	Eukaryotic translation initiation factor 5A-2	Q9GZV4	56648
11468-15	RBM19	Probable RNA-binding protein 19	Q9Y4C8	9904	11356-19	DGC14	Protein DGCR14	Q96DF8	8220
11476-43	VPS4A	Vacuolar protein sorting-associated protein 4A	Q9UN37	27183	11358-15	GRB10	Growth factor receptor-bound protein 10	Q13322	2887
11480-1	Aldehyde dehydrogenase, class 3	Aldehyde dehydrogenase, dimeric NADP-preferring	P30838	218	11360-39	RRM1	Ribonucleoside-diphosphate reductase large subunit	P23921	6240
11481-25	TIMD3	Hepatitis A virus cellular receptor 2	Q8TDQ0	84868	11361-73	TP	Thymidine phosphorylase	P19971	1890
11486-26	ZN174	Zinc finger protein 174	Q15697	7727	11363-58	AQP4	Aquaporin-4	P55087	361
11490-42	UBL4A	Ubiquitin-like protein 4A	P11441	8266	11364-18	MFN1	Mitofusin-1	Q8IWA4	55669
11493-169	DYL2	Dynein light chain 2, cytoplasmic	Q96FJ2	140735	11365-17	TEN4	Teneurin-4	Q6N022	26011
11494-4	ELL2	RNA polymerase II elongation factor ELL2	O00472	22936	11368-32	KAD2	Adenylate kinase 2, mitochondrial	P54819	204
11510-31	Apo L1	Apolipoprotein L1	O14791	8542	11369-23	ADHX	Alcohol dehydrogenase class-3	P11766	128
11513-92	CD38	ADP-ribosyl cyclase/cyclic ADP-ribose hydrolase 1	P28907	952	11370-20	INP5E	72 kDa inositol polyphosphate 5-phosphatase	Q9NRR6	56623
11514-196	CD59	CD59 glycoprotein	P13987	966	11371-1	GP101	Probable G-protein coupled receptor 101	Q96P66	83550
11516-7	FABPL	Fatty acid-binding protein, liver	P07148	2168	11372-2	ZNF18	Zinc finger protein 18	P17022	7566
11530-37	HEM3	Porphobilinogen deaminase	P08397	3145	11375-49	FOXL2	Forkhead box protein L2	P58012	668
11531-24	GI24:CD	V-type immunoglobulin domain-containing suppressor of T-cell activation:Cytoplasmic domain	Q9H7M9	64115	11377-19	ADH7	Alcohol dehydrogenase class 4 mu/sigma chain	P40394	131
11534-6	LRIT3	Leucine-rich repeat, immunoglobulin-like domain and transmembrane domain-containing protein 3	Q3SXY7	345193	11378-37	KSYK:SH2, 1 and 2	Tyrosine-protein kinase SYK:Src Homology domain	P43405	6850
11536-9	MYSM1	Histone H2A deubiquitinase MYSM1	Q5VVJ2	114803	11380-84	RBM24	RNA-binding protein 24	Q9BX46	221662
11537-12	TFR2	Transferrin receptor protein 2	Q9UP52	7036	11381-56	PRPS1	Ribose-phosphate pyrophosphokinase 1	P60891	5631
11538-216	DCMC	Malonyl-CoA decarboxylase, mitochondrial	O95822	23417	11382-5	BIEA	Biliverdin reductase A	P53004	644
11539-4	ATPK	ATP synthase subunit f, mitochondrial	P56134	9551	11383-41	Keratin 7	Keratin, type II cytoskeletal 7	P08729	3855
11540-37	FOXO3A	Forkhead box protein O3	O43524	2309	11387-3	ATF6B	Cyclic AMP-dependent transcription factor ATF-6 beta	Q99941	1388
11542-11	TM230	Transmembrane protein 230	Q96A57	29058	11388-75	HE4	WAP four-disulfide core domain protein 2	Q14508	10406
11543-84	LIMA1	LIM domain and actin-binding protein 1	Q9UHB6	51474	11390-24	Carbonic Anhydrase VIII	Carbonic anhydrase-related protein	P35219	767
11544-39	PHF3	PHD finger protein 3	Q92576	23469	11391-69	MVK	Mevalonate kinase	Q03426	4598
11546-7	CYGB	Cytoglobin	Q8WWM9	114757	11395-5	FAK2:FERM	Protein-tyrosine kinase 2-beta:4.1 protein, ezrin, radixin, moesin domain	Q14289	2185
11547-84	MUSK	Muscle, skeletal receptor tyrosine-protein kinase	O15146	4593	11396-39	DNAI1	Dynein intermediate chain 1, axonemal	Q9UI46	27019
11548-84	MPIP1	M-phase inducer phosphatase 1	P30304	993	11401-181	RN146	E3 ubiquitin-protein ligase RNF146	Q9NTX7	81847
11549-6	ISL1	Insulin gene enhancer protein ISL-1	P61371	3670	11402-17	KMT2C	Histone-lysine N-methyltransferase 2C	Q8NEZ4	58508
11551-16	HM20B	SWI/SNF-related matrix-associated actin-dependent regulator of chromatin subfamily E member 1-related	Q9P0W2	10362	11405-150	CARD9	Caspase recruitment domain-containing protein 9	Q9H257	64170
11556-19	ARFG1	ADP-ribosylation factor GTPase-activating protein 1	Q8N6T3	55738	11406-82	ACAD8	Isobutyryl-CoA dehydrogenase, mitochondrial	Q9UKU7	27034
11557-3	SMUF1	E3 ubiquitin-protein ligase SMURF1	Q9HCE7	57154	11407-57	PLS3	Phospholipid scramblase 3	Q9NRY6	57048
11560-76	NFAC4	Nuclear factor of activated T-cells, cytoplasmic 4	Q14934	4776	11416-23	FBXL4:LRR4 and LRR5	F-box/LRR-repeat protein 4:Leucine-rich repeats 4 and 5	Q9UKA2	26235
11562-9	DPOE2	DNA polymerase epsilon subunit 2	P56282	5427	11421-10	EHD4	EH domain-containing protein 4	Q9H223	30844
11563-51	SYTL4:C2 2	Synaptotagmin-like protein 4:Ca2+-dependent membrane-targeting module 2	Q96C24	94121	11422-2	DLX3	Homeobox protein DLX-3	O60479	1747
11565-58	ZNF23	Zinc finger protein 23	P17027	7571	11424-4	FAAA	Fumarylacetoacetase	P16930	2184
11566-48	Keratin 72	Keratin, type II cytoskeletal 72	Q14CN4	140807	11425-31	RUFY1	RUN and FYVE domain-containing protein 1	Q96T51	80230
11567-23	ZNF10	Zinc finger protein 10	P21506	7556	11428-31	PDLI1	PDZ and LIM domain protein 1	O00151	9124
11568-2	FKB1B	Peptidyl-prolyl cis-trans isomerase FKBP1B	P68106	2281	11429-80	hnRNP C1/C2	Heterogeneous nuclear ribonucleoproteins C1/C2	P07910	3183
11570-94	BAP29	B-cell receptor-associated protein 29	Q9UHQ4	55973	11430-49	DTX1	E3 ubiquitin-protein ligase DTX1	Q86Y01	1840
11571-75	NKG2E:ECD	NKG2-E type II integral membrane protein:Isoform E, Extracellular domain	Q07444	3823	11431-235	RECQ1	ATP-dependent DNA helicase Q1	P46063	5965
11572-4	DYN2	Dynamin-2	P50570	1785	11432-11	PQBP1	Polyglutamine-binding protein 1	O60828	10084
11573-3	SRSF6	Serine/arginine-rich splicing factor 6	Q13247	6431	11433-11	TECT2	Tectonic-2	Q96GX1	79867
11582-63	DNJA2	DnaJ homolog subfamily A member 2	O60884	10294	11436-6	AINX	Alpha-internexin	Q16352	9118
11587-5	MGAP	MAX gene-associated protein	Q8IWI9	23269	11438-6	DNJB2	DnaJ homolog subfamily B member 2	P25686	3300
11590-5	RBM23	Probable RNA-binding protein 23	Q86U06	55147	11439-88	RHPN2	Rhophilin-2	Q8IUC4	85415
11591-43	PRC1	Protein regulator of cytokinesis 1	O43663	9055	11440-58	SOCS-3	Suppressor of cytokine signaling 3	O14543	9021
11592-1	ELAV1	ELAV-like protein 1	Q15717	1994	11441-11	PYGL	Glycogen phosphorylase, liver form	P06737	5836
11593-21	MIG	C-X-C motif chemokine 9	Q07325	4283	11442-1	DNER:CD	Delta and Notch-like epidermal growth factor-related receptor:Cytoplasmic domain	Q8NFT8	92737
11596-47	ZN75D	Zinc finger protein 75D	P51815	7626	11444-49	RPC6	DNA-directed RNA polymerase III subunit RPC6	Q9H1D9	10621
11601-26	DHX8	ATP-dependent RNA helicase DHX8	Q14562	1659	11448-34	GALK1	Galactokinase	P51570	2584
11606-22	DNJB6	DnaJ homolog subfamily B member 6	O75190	10049	11449-22	CAZA1	F-actin-capping protein subunit alpha-1	P52907	829
11607-15	BRD1	Bromodomain-containing protein 1	O95696	23774	11450-110	Protein disulfide-isomerase	Protein disulfide-isomerase	P07237	5034
11608-5	MLP3B	Microtubule-associated proteins 1A/1B light chain 3B	Q9GZQ8	81631	11454-87	EIF3G	Eukaryotic translation initiation factor 3 subunit G	O75821	8666
11614-29	ERH	Enhancer of rudimentary homolog	P84090	2079	11456-2	MAGBA	Melanoma-associated antigen B10	Q96LZ2	139422
11615-16	DAPP1	Dual adapter for phosphotyrosine and 3-phosphotyrosine and 3-phosphoinositide	Q9UN19	27071	11457-53	GALE	UDP-glucose 4-epimerase	Q14376	2582
11616-9	HSF1	Heat shock factor protein 1	Q00613	3297	11458-30	PCBP1	Poly(rC)-binding protein 1	Q15365	5093
11617-1	LFA-1 alpha-L chain	Integrin alpha-L	P20701	3683	11459-81	ELL	RNA polymerase II elongation factor ELL	P55199	8178
11618-83	MYB	Transcriptional activator Myb	P10242	4602	11462-8	RBM9	RNA binding protein fox-1 homolog 2	O43251	23543
11626-7	UB2V1	Ubiquitin-conjugating enzyme E2 variant 1	Q13404	387522	11464-9	RELB	Transcription factor RelB	Q01201	5971
11633-89	AHSA1	Activator of 90 kDa heat shock protein ATPase homolog 1	O95433	10598	11465-4	GP135	Probable G-protein coupled receptor 135	Q8IZ08	64582
11634-32	RGS10	Regulator of G-protein signaling 10	O43665	6001	11468-15	RBM19	Probable RNA-binding protein 19	Q9Y4C8	9904
11636-33	Transgelin-2	Transgelin-2	P37802	8407	11476-43	VPS4A	Vacuolar protein sorting-associated protein 4A	Q9UN37	27183
11638-42	B3GT2	Beta-1,3-galactosyltransferase 2	O43825	8707	11480-1	Aldehyde dehydrogenase, class 3	Aldehyde dehydrogenase, dimeric NADP-preferring	P30838	218
11643-73	DTX3L	E3 ubiquitin-protein ligase DTX3L	Q8TDB6	151636	11481-25	TIMD3	Hepatitis A virus cellular receptor 2	Q8TDQ0	84868
11645-9	P4HA1	Prolyl 4-hydroxylase subunit alpha-1	P13674	5033	11486-26	ZN174	Zinc finger protein 174	Q15697	7727
11646-4	Carbohydrate sulfotransferase 9	Carbohydrate sulfotransferase 9	Q7L1S5	83539	11487-4	Testican-1	Testican-1	Q08629	6695
11647-6	Frizzled-10:CD	Frizzled-10:Cytoplasmic domain	Q9ULW2	11211	11490-42	UBL4A	Ubiquitin-like protein 4A	P11441	8266
11649-3	SMAP1	Stromal membrane-associated protein 1	Q8IYB5	60682	11493-169	DYL2	Dynein light chain 2, cytoplasmic	Q96FJ2	140735
11653-69	SC6A9	Sodium- and chloride-dependent glycine transporter 1	P48067	6536	11494-4	ELL2	RNA polymerase II elongation factor ELL2	O00472	22936
11654-77	NRSN1	Neurensin-1	Q8IZ57	140767	11510-31	Apo L1	Apolipoprotein L1	O14791	8542
11656-110	EVL	Ena/VASP-like protein	Q9UI08	51466	11510-51	Apo L1	Apolipoprotein L1	O14791	8542
11657-86	SOCS7	Suppressor of cytokine signaling 7	O14512	30837	11513-92	CD38	ADP-ribosyl cyclase/cyclic ADP-ribose hydrolase 1	P28907	952
11659-31	EPN4	Clathrin interactor 1	Q14677	9685	11514-196	CD59	CD59 glycoprotein	P13987	966
11661-11	NALP1	NACHT, LRR and PYD domains-containing protein 1	Q9C000	22861	11516-7	FABPL	Fatty acid-binding protein, liver	P07148	2168
11664-32	ARFG2	ADP-ribosylation factor GTPase-activating protein 2	Q8N6H7	84364	11530-37	HEM3	Porphobilinogen deaminase	P08397	3145
11666-72	RGS8	Regulator of G-protein signaling 8	P57771	85397	11531-24	GI24:CD	V-type immunoglobulin domain-containing suppressor of T-cell activation:Cytoplasmic domain	Q9H7M9	64115
11667-29	TENC1	Tensin-2	Q63HR2	23371	11534-6	LRIT3	Leucine-rich repeat, immunoglobulin-like domain and transmembrane domain-containing protein 3	Q3SXY7	345193
11669-39	SO5A1	Solute carrier organic anion transporter family member 5A1	Q9H2Y9	81796	11536-9	MYSM1	Histone H2A deubiquitinase MYSM1	Q5VVJ2	114803
11671-19	BRPF1	Peregrin	P55201	7862	11537-12	TFR2	Transferrin receptor protein 2	Q9UP52	7036
11672-17	KI16B	Kinesin-like protein KIF16B	Q96L93	55614	11538-216	DCMC	Malonyl-CoA decarboxylase, mitochondrial	O95822	23417
11677-17	ZDH14	Probable palmitoyltransferase ZDHHC14	Q8IZN3	79683	11539-4	ATPK	ATP synthase subunit f, mitochondrial	P56134	9551
11678-105	CXD2	Gap junction delta-2 protein	Q9UKL4	57369	11540-37	FOXO3A	Forkhead box protein O3	O43524	2309
11681-8	NUPL	Arf-GAP domain and FG repeat-containing protein 1	P52594	3267	11542-11	TM230	Transmembrane protein 230	Q96A57	29058
11682-7	TXNIP	Thioredoxin-interacting protein	Q9H3M7	10628	11543-84	LIMA1	LIM domain and actin-binding protein 1	Q9UHB6	51474
11683-19	GGA3	ADP-ribosylation factor-binding protein GGA3	Q9NZ52	23163	11544-39	PHF3	PHD finger protein 3	Q92576	23469
11690-47	APC7	Anaphase-promoting complex subunit 7	Q9UJX3	51434	11545-9	HVEM	Tumor necrosis factor receptor superfamily member 14	Q92956	8764
11692-21	SHC4	SHC-transforming protein 4	Q6S5L8	399694	11546-7	CYGB	Cytoglobin	Q8WWM9	114757
11696-7	RABP2	Cellular retinoic acid-binding protein 2	P29373	1382	11547-84	MUSK	Muscle, skeletal receptor tyrosine-protein kinase	O15146	4593
11699-16	TP4A2	Protein tyrosine phosphatase type IVA 2	Q12974	8073	11548-84	MPIP1	M-phase inducer phosphatase 1	P30304	993
11708-2	LCN1	Lipocalin-1	P31025	3933	11549-6	ISL1	Insulin gene enhancer protein ISL-1	P61371	3670
11709-29	CPT1B	Carnitine O-palmitoyltransferase 1, muscle isoform	Q92523	1375	11551-16	HM20B	SWI/SNF-related matrix-associated actin-dependent regulator of chromatin subfamily E member 1-related	Q9P0W2	10362
11715-1	PO2F1	POU domain, class 2, transcription factor 1	P14859	5451	11556-19	ARFG1	ADP-ribosylation factor GTPase-activating protein 1	Q8N6T3	55738
11716-28	LRIT2	Leucine-rich repeat, immunoglobulin-like domain and transmembrane domain-containing protein 2	A6NDA9	340745	11557-3	SMUF1	E3 ubiquitin-protein ligase SMURF1	Q9HCE7	57154
11816-84	JAK2	Tyrosine-protein kinase JAK2	O60674	3717	11560-76	NFAC4	Nuclear factor of activated T-cells, cytoplasmic 4	Q14934	4776
11825-27	PRGC1	Peroxisome proliferator-activated receptor gamma coactivator 1-alpha	Q9UBK2	10891	11562-9	DPOE2	DNA polymerase epsilon subunit 2	P56282	5427
11827-7	RORG	Nuclear receptor ROR-gamma	P51449	6097	11563-51	SYTL4:C2 2	Synaptotagmin-like protein 4:Ca2+-dependent membrane-targeting module 2	Q96C24	94121
11837-7	GITR	Tumor necrosis factor receptor superfamily member 18	Q9Y5U5	8784	11565-58	ZNF23	Zinc finger protein 23	P17027	7571
11838-130	FA38A	Piezo-type mechanosensitive ion channel component 1	Q92508	9780	11566-48	Keratin 72	Keratin, type II cytoskeletal 72	Q14CN4	140807
11872-9	PCDGD	Protocadherin gamma-B1	Q9Y5G3	56104	11567-23	ZNF10	Zinc finger protein 10	P21506	7556
11910-27	DLX4	Homeobox protein DLX-4	Q92988	1748	11568-2	FKB1B	Peptidyl-prolyl cis-trans isomerase FKBP1B	P68106	2281
11911-13	LRC4B:CD	Leucine-rich repeat-containing protein 4B:Cytoplasmic domain	Q9NT99	94030	11570-94	BAP29	B-cell receptor-associated protein 29	Q9UHQ4	55973
11926-23	P34	Alpha- and gamma-adaptin-binding protein p34	Q6PD74	79719	11571-75	NKG2E:ECD	NKG2-E type II integral membrane protein:Isoform E, Extracellular domain	Q07444	3823
11934-9	INT3	Integrator complex subunit 3	Q68E01	65123	11572-4	DYN2	Dynamin-2	P50570	1785
11952-1	IGDC3:CD	Immunoglobulin superfamily DCC subclass member 3:Cytoplasmic domain	Q8IVU1	9543	11573-3	SRSF6	Serine/arginine-rich splicing factor 6	Q13247	6431
11955-1	RHG01:Rho-GAP	Rho GTPase-activating protein 1:Rho-GTPase activating protein domain	Q07960	392	11582-63	DNJA2	DnaJ homolog subfamily A member 2	O60884	10294
11967-23	RABP1	Cellular retinoic acid-binding protein 1	P29762	1381	11586-2	LRRN1:ECD	Leucine-rich repeat neuronal protein 1:Extracellular domain	Q6UXK5	57633
11969-5	S100A2	Protein S100-A2	P29034	6273	11587-5	MGAP	MAX gene-associated protein	Q8IWI9	23269
11988-24	PTPRH	Receptor-type tyrosine-protein phosphatase H	Q9HD43	5794	11590-5	RBM23	Probable RNA-binding protein 23	Q86U06	55147
11989-35	EMC1	ER membrane protein complex subunit 1	Q8N766	23065	11591-43	PRC1	Protein regulator of cytokinesis 1	O43663	9055
12001-7	ZO1	Tight junction protein ZO-1	Q07157	7082	11592-1	ELAV1	ELAV-like protein 1	Q15717	1994
12008-3	CD7	T-cell antigen CD7	P09564	924	11593-21	MIG	C-X-C motif chemokine 9	Q07325	4283
12014-19	PTPS	6-pyruvoyl tetrahydrobiopterin synthase	Q03393	5805	11596-47	ZN75D	Zinc finger protein 75D	P51815	7626
12016-60	CBL	E3 ubiquitin-protein ligase CBL	P22681	867	11601-26	DHX8	ATP-dependent RNA helicase DHX8	Q14562	1659
12018-84	TPK1	Thiamin pyrophosphokinase 1	Q9H3S4	27010	11602-12	CPNE1:VWFA	Copine-1:Von Willebrand factor type A domain	Q99829	8904
12020-39	PMGE	Bisphosphoglycerate mutase	P07738	669	11606-22	DNJB6	DnaJ homolog subfamily B member 6	O75190	10049
12022-12	SMAD4	Mothers against decapentaplegic homolog 4	Q13485	4089	11607-15	BRD1	Bromodomain-containing protein 1	O95696	23774
12030-82	Desmin	Desmin	P17661	1674	11608-5	MLP3B	Microtubule-associated proteins 1A/1B light chain 3B	Q9GZQ8	81631
12033-3	BUB1	Mitotic checkpoint serine/threonine-protein kinase BUB1	O43683	699	11614-29	ERH	Enhancer of rudimentary homolog	P84090	2079
12034-28	CAP 1	Adenylyl cyclase-associated protein 1	Q01518	10487	11615-16	DAPP1	Dual adapter for phosphotyrosine and 3-phosphotyrosine and 3-phosphoinositide	Q9UN19	27071
12041-33	HS71L	Heat shock 70 kDa protein 1-like	P34931	3305	11616-9	HSF1	Heat shock factor protein 1	Q00613	3297
12046-51	TADBP	TAR DNA-binding protein 43	Q13148	23435	11617-1	LFA-1 alpha-L chain	Integrin alpha-L	P20701	3683
12329-21	KS6A1	Ribosomal protein S6 kinase alpha-1	Q15418	6195	11618-83	MYB	Transcriptional activator Myb	P10242	4602
12332-7	EF2K	Eukaryotic elongation factor 2 kinase	O00418	29904	11626-7	UB2V1	Ubiquitin-conjugating enzyme E2 variant 1	Q13404	387522
12333-87	RPIA	Ribose-5-phosphate isomerase	P49247	22934	11629-36	TRAF4	TNF receptor-associated factor 4	Q9BUZ4	9618
12334-25	cSHMT	Serine hydroxymethyltransferase, cytosolic	P34896	6470	11633-89	AHSA1	Activator of 90 kDa heat shock protein ATPase homolog 1	O95433	10598
12338-27	EGFLA	Pikachurin	Q63HQ2	133584	11634-32	RGS10	Regulator of G-protein signaling 10	O43665	6001
12340-17	SYAC	Alanine--tRNA ligase, cytoplasmic	P49588	16	11636-33	Transgelin-2	Transgelin-2	P37802	8407
12341-8	DUS6	Dual specificity protein phosphatase 6	Q16828	1848	11638-42	B3GT2	Beta-1,3-galactosyltransferase 2	O43825	8707
12343-14	CENB2	Arf-GAP with coiled-coil, ANK repeat and PH domain-containing protein 2	Q15057	23527	11643-73	DTX3L	E3 ubiquitin-protein ligase DTX3L	Q8TDB6	151636
12345-4	APC10	Anaphase-promoting complex subunit 10	Q9UM13	10393	11645-9	P4HA1	Prolyl 4-hydroxylase subunit alpha-1	P13674	5033
12347-29	CCM2	Cerebral cavernous malformations 2 protein	Q9BSQ5	83605	11646-4	Carbohydrate sulfotransferase 9	Carbohydrate sulfotransferase 9	Q7L1S5	83539
12348-46	SYSM	Serine--tRNA ligase, mitochondrial	Q9NP81	54938	11647-6	Frizzled-10:CD	Frizzled-10:Cytoplasmic domain	Q9ULW2	11211
12350-86	ETS2	Protein C-ets-2	P15036	2114	11649-3	SMAP1	Stromal membrane-associated protein 1	Q8IYB5	60682
12352-70	ARRD3	Arrestin domain-containing protein 3	Q96B67	57561	11651-24	AGO1	Protein argonaute-1	Q9UL18	26523
12355-223	RRFM	Ribosome-recycling factor, mitochondrial	Q96E11	92399	11653-69	SC6A9	Sodium- and chloride-dependent glycine transporter 1	P48067	6536
12356-65	Sorcin	Sorcin	P30626	6717	11654-77	NRSN1	Neurensin-1	Q8IZ57	140767
12357-41	SNP29	Synaptosomal-associated protein 29	O95721	9342	11656-110	EVL	Ena/VASP-like protein	Q9UI08	51466
12358-6	IGBP1	Immunoglobulin-binding protein 1	P78318	3476	11657-86	SOCS7	Suppressor of cytokine signaling 7	O14512	30837
12361-102	RRAS2	Ras-related protein R-Ras2	P62070	22800	11659-31	EPN4	Clathrin interactor 1	Q14677	9685
12363-70	TRIB2	Tribbles homolog 2	Q92519	28951	11661-11	NALP1	NACHT, LRR and PYD domains-containing protein 1	Q9C000	22861
12365-108	RUVB1	RuvB-like 1	Q9Y265	8607	11664-32	ARFG2	ADP-ribosylation factor GTPase-activating protein 2	Q8N6H7	84364
12366-16	CRGD	Gamma-crystallin D	P07320	1421	11666-72	RGS8	Regulator of G-protein signaling 8	P57771	85397
12367-52	MACOI	Macoilin	Q8N5G2	55219	11667-29	TENC1	Tensin-2	Q63HR2	23371
12368-18	PCAF	Histone acetyltransferase KAT2B	Q92831	8850	11669-39	SO5A1	Solute carrier organic anion transporter family member 5A1	Q9H2Y9	81796
12370-30	Apo F	Apolipoprotein F	Q13790	319	11670-18	GP101	Probable G-protein coupled receptor 101	Q96P66	83550
12373-73	TRA2B	Transformer-2 protein homolog beta	P62995	6434	11671-19	BRPF1	Peregrin	P55201	7862
12374-8	PA1B3	Platelet-activating factor acetylhydrolase IB subunit gamma	Q15102	5050	11672-17	KI16B	Kinesin-like protein KIF16B	Q96L93	55614
12376-85	p19-INK4d	Cyclin-dependent kinase 4 inhibitor D	P55273	1032	11677-17	ZDH14	Probable palmitoyltransferase ZDHHC14	Q8IZN3	79683
12378-71	TPSN	Tapasin	O15533	6892	11678-105	CXD2	Gap junction delta-2 protein	Q9UKL4	57369
12381-26	CBR1	Carbonyl reductase [NADPH] 1	P16152	873	11681-8	NUPL	Arf-GAP domain and FG repeat-containing protein 1	P52594	3267
12382-2	DDX58	Probable ATP-dependent RNA helicase DDX58	O95786	23586	11682-7	TXNIP	Thioredoxin-interacting protein	Q9H3M7	10628
12384-92	CSN7B	COP9 signalosome complex subunit 7b	Q9H9Q2	64708	11683-19	GGA3	ADP-ribosylation factor-binding protein GGA3	Q9NZ52	23163
12385-4	CAN3	Calpain-3	P20807	825	11690-47	APC7	Anaphase-promoting complex subunit 7	Q9UJX3	51434
12386-11	AMPB	Aminopeptidase B	Q9H4A4	6051	11692-21	SHC4	SHC-transforming protein 4	Q6S5L8	399694
12387-7	PDLI4	PDZ and LIM domain protein 4	P50479	8572	11696-7	RABP2	Cellular retinoic acid-binding protein 2	P29373	1382
12389-4	ORC6	Origin recognition complex subunit 6	Q9Y5N6	23594	11699-16	TP4A2	Protein tyrosine phosphatase type IVA 2	Q12974	8073
12391-27	PDZD7	PDZ domain-containing protein 7	Q9H5P4	79955	11708-2	LCN1	Lipocalin-1	P31025	3933
12392-30	ARL1	ADP-ribosylation factor-like protein 1	P40616	400	11709-29	CPT1B	Carnitine O-palmitoyltransferase 1, muscle isoform	Q92523	1375
12394-53	CP054	Transmembrane protein C16orf54	Q6UWD8	283897	11712-207	UN45A	Protein unc-45 homolog A	Q9H3U1	55898
12395-86	SYDM	Aspartate--tRNA ligase, mitochondrial	Q6PI48	55157	11715-1	PO2F1	POU domain, class 2, transcription factor 1	P14859	5451
12396-19	HIBCH	3-hydroxyisobutyryl-CoA hydrolase, mitochondrial	Q6NVY1	26275	11716-28	LRIT2	Leucine-rich repeat, immunoglobulin-like domain and transmembrane domain-containing protein 2	A6NDA9	340745
12398-15	PAX4	Paired box protein Pax-4	O43316		11814-29	Met	Hepatocyte growth factor receptor	P08581	4233
12399-194	CCD50	Coiled-coil domain-containing protein 50	Q8IVM0	152137	11816-84	JAK2	Tyrosine-protein kinase JAK2	O60674	3717
12400-25	UBE2T	Ubiquitin-conjugating enzyme E2 T	Q9NPD8	29089	11817-1	KS6B1	Ribosomal protein S6 kinase beta-1	P23443	6198
12401-3	STALP	AMSH-like protease	Q96FJ0	57559	11825-27	PRGC1	Peroxisome proliferator-activated receptor gamma coactivator 1-alpha	Q9UBK2	10891
12403-30	RB39B	Ras-related protein Rab-39B	Q96DA2	116442	11827-7	RORG	Nuclear receptor ROR-gamma	P51449	6097
12406-119	ARHI	GTP-binding protein Di-Ras3	O95661	9077	11830-48	SHP-2	Tyrosine-protein phosphatase non-receptor type 11	Q06124	5781
12408-333	RB22A	Ras-related protein Rab-22A	Q9UL26	57403	11833-83	FRDA	Frataxin, mitochondrial	Q16595	2395
12409-90	RAB7B	Ras-related protein Rab-7b	Q96AH8	338382	11836-144	discoidin domain receptor 1	Epithelial discoidin domain-containing receptor 1	Q08345	780
12411-60	MAX	Protein max	P61244	4149	11837-7	GITR	Tumor necrosis factor receptor superfamily member 18	Q9Y5U5	8784
12415-122	EDF1	Endothelial differentiation-related factor 1	O60869	8721	11838-130	FA38A	Piezo-type mechanosensitive ion channel component 1	Q92508	9780
12417-46	TPRKB	EKC/KEOPS complex subunit TPRKB	Q9Y3C4	51002	11851-21	TREM2	Triggering receptor expressed on myeloid cells 2	Q9NZC2	54209
12420-10	GPD1L	Glycerol-3-phosphate dehydrogenase 1-like protein	Q8N335	23171	11872-9	PCDGD	Protocadherin gamma-B1	Q9Y5G3	56104
12422-143	LX15B	Arachidonate 15-lipoxygenase B	O15296	247	11910-27	DLX4	Homeobox protein DLX-4	Q92988	1748
12423-38	A1CF	APOBEC1 complementation factor	Q9NQ94	29974	11911-13	LRC4B:CD	Leucine-rich repeat-containing protein 4B:Cytoplasmic domain	Q9NT99	94030
12424-107	THYN1	Thymocyte nuclear protein 1	Q9P016	29087	11926-23	P34	Alpha- and gamma-adaptin-binding protein p34	Q6PD74	79719
12425-104	ARF6	ADP-ribosylation factor 6	P62330	382	11934-9	INT3	Integrator complex subunit 3	Q68E01	65123
12426-19	MOL1B	MOB kinase activator 1A	Q9H8S9	55233	11949-25	EGF:CD	Epidermal growth factor:Cytoplasmic domain	P01133	1950
12427-8	MPIP2	M-phase inducer phosphatase 2	P30305	994	11952-1	IGDC3:CD	Immunoglobulin superfamily DCC subclass member 3:Cytoplasmic domain	Q8IVU1	9543
12428-2	LYPL1	Lysophospholipase-like protein 1	Q5VWZ2	127018	11955-1	RHG01:Rho-GAP	Rho GTPase-activating protein 1:Rho-GTPase activating protein domain	Q07960	392
12430-78	PAIP1	Polyadenylate-binding protein-interacting protein 1	Q9H074	10605	11967-23	RABP1	Cellular retinoic acid-binding protein 1	P29762	1381
12431-13	PELO	Protein pelota homolog	Q9BRX2	53918	11969-5	S100A2	Protein S100-A2	P29034	6273
12432-23	CYBP	Calcyclin-binding protein	Q9HB71	27101	11988-24	PTPRH	Receptor-type tyrosine-protein phosphatase H	Q9HD43	5794
12433-8	ARL11	ADP-ribosylation factor-like protein 11	Q969Q4	115761	11989-35	EMC1	ER membrane protein complex subunit 1	Q8N766	23065
12434-25	K0174	IST1 homolog	P53990	9798	12001-7	ZO1	Tight junction protein ZO-1	Q07157	7082
12436-84	GST omega-1	Glutathione S-transferase omega-1	P78417	9446	12008-3	CD7	T-cell antigen CD7	P09564	924
12437-18	ULK3	Serine/threonine-protein kinase ULK3	Q6PHR2	25989	12014-19	PTPS	6-pyruvoyl tetrahydrobiopterin synthase	Q03393	5805
12438-127	3MG	DNA-3-methyladenine glycosylase	P29372	4350	12016-60	CBL	E3 ubiquitin-protein ligase CBL	P22681	867
12439-67	ISGF3	Interferon regulatory factor 9	Q00978	10379	12018-84	TPK1	Thiamin pyrophosphokinase 1	Q9H3S4	27010
12442-4	RHOD	Rho-related GTP-binding protein RhoD	O00212	29984	12020-39	PMGE	Bisphosphoglycerate mutase	P07738	669
12444-39	NR5A2	Nuclear receptor subfamily 5 group A member 2	O00482	2494	12022-12	SMAD4	Mothers against decapentaplegic homolog 4	Q13485	4089
12445-50	ANR27	Ankyrin repeat domain-containing protein 27	Q96NW4	84079	12030-82	Desmin	Desmin	P17661	1674
12449-16	PPIH	Peptidyl-prolyl cis-trans isomerase H	O43447	10465	12033-3	BUB1	Mitotic checkpoint serine/threonine-protein kinase BUB1	O43683	699
12450-42	PMVK	Phosphomevalonate kinase	Q15126	10654	12034-28	CAP 1	Adenylyl cyclase-associated protein 1	Q01518	10487
12451-62	BACH1	Transcription regulator protein BACH1	O14867	571	12041-33	HS71L	Heat shock 70 kDa protein 1-like	P34931	3305
12452-32	SV422	Histone-lysine N-methyltransferase SUV420H2	Q86Y97	84787	12046-51	TADBP	TAR DNA-binding protein 43	Q13148	23435
12453-161	NXF1	Nuclear RNA export factor 1	Q9UBU9	10482	12077-32	Myostatin	Growth/differentiation factor 8	O14793	2660
12454-105	NTM1A	N-terminal Xaa-Pro-Lys N-methyltransferase 1	Q9BV86	28989	12329-21	KS6A1	Ribosomal protein S6 kinase alpha-1	Q15418	6195
12455-48	MYNN	Myoneurin	Q9NPC7	55892	12332-7	EF2K	Eukaryotic elongation factor 2 kinase	O00418	29904
12456-5	F263	6-phosphofructo-2-kinase/fructose-2,6-bisphosphatase 3	Q16875	5209	12333-87	RPIA	Ribose-5-phosphate isomerase	P49247	22934
12457-10	MTND	1,2-dihydroxy-3-keto-5-methylthiopentene dioxygenase	Q9BV57	55256	12334-25	cSHMT	Serine hydroxymethyltransferase, cytosolic	P34896	6470
12458-79	CHP1	Calcineurin B homologous protein 1	Q99653	11261	12338-27	EGFLA	Pikachurin	Q63HQ2	133584
12459-13	PKHA1	Pleckstrin homology domain-containing family A member 1	Q9HB21	59338	12340-17	SYAC	Alanine--tRNA ligase, cytoplasmic	P49588	16
12460-18	PSA7	Proteasome subunit alpha type-7	O14818	5688	12341-8	DUS6	Dual specificity protein phosphatase 6	Q16828	1848
12461-8	SIRT5	NAD-dependent protein deacylase sirtuin-5, mitochondrial	Q9NXA8	23408	12343-14	CENB2	Arf-GAP with coiled-coil, ANK repeat and PH domain-containing protein 2	Q15057	23527
12462-20	SETMR	Histone-lysine N-methyltransferase SETMAR	Q53H47	6419	12345-4	APC10	Anaphase-promoting complex subunit 10	Q9UM13	10393
12463-7	KLH13	Kelch-like protein 13	Q9P2N7	90293	12347-29	CCM2	Cerebral cavernous malformations 2 protein	Q9BSQ5	83605
12466-7	ROA1	Heterogeneous nuclear ribonucleoprotein A1	P09651	3178	12348-46	SYSM	Serine--tRNA ligase, mitochondrial	Q9NP81	54938
12469-19	MARE1	Microtubule-associated protein RP/EB family member 1	Q15691	22919	12350-86	ETS2	Protein C-ets-2	P15036	2114
12471-47	STAU1	Double-stranded RNA-binding protein Staufen homolog 1	O95793	6780	12351-25	STAT1	Signal transducer and activator of transcription 1-alpha/beta	P42224	6772
12473-48	KCTD5	BTB/POZ domain-containing protein KCTD5	Q9NXV2	54442	12352-70	ARRD3	Arrestin domain-containing protein 3	Q96B67	57561
12475-48	CLIC5	Chloride intracellular channel protein 5	Q9NZA1	53405	12355-223	RRFM	Ribosome-recycling factor, mitochondrial	Q96E11	92399
12476-50	TIGAR	Fructose-2,6-bisphosphatase TIGAR	Q9NQ88	57103	12356-65	Sorcin	Sorcin	P30626	6717
12477-42	TSN	Translin	Q15631	7247	12357-41	SNP29	Synaptosomal-associated protein 29	O95721	9342
12478-15	RL30	60S ribosomal protein L30	P62888	6156	12358-6	IGBP1	Immunoglobulin-binding protein 1	P78318	3476
12479-50	KAP1	cAMP-dependent protein kinase type I-beta regulatory subunit	P31321	5575	12361-102	RRAS2	Ras-related protein R-Ras2	P62070	22800
12480-9	OTUD5	OTU domain-containing protein 5	Q96G74	55593	12363-70	TRIB2	Tribbles homolog 2	Q92519	28951
12482-5	BPTF	Nucleosome-remodeling factor subunit BPTF	Q12830	2186	12365-108	RUVB1	RuvB-like 1	Q9Y265	8607
12483-62	RORB	Nuclear receptor ROR-beta	Q92753		12366-16	CRGD	Gamma-crystallin D	P07320	1421
12484-67	PIPNB	Phosphatidylinositol transfer protein beta isoform	P48739	23760	12367-52	MACOI	Macoilin	Q8N5G2	55219
12486-8	GLRX2	Glutaredoxin-2, mitochondrial	Q9NS18	51022	12368-18	PCAF	Histone acetyltransferase KAT2B	Q92831	8850
12488-9	MCTS1	Malignant T-cell-amplified sequence 1	Q9ULC4	28985	12370-30	Apo F	Apolipoprotein F	Q13790	319
12490-92	LTOR3	Ragulator complex protein LAMTOR3	Q9UHA4	8649	12372-50	Tropomyosin alpha-3 chain	Tropomyosin alpha-3 chain	P06753	7170
12493-42	OTUB2	Ubiquitin thioesterase OTUB2	Q96DC9	78990	12373-73	TRA2B	Transformer-2 protein homolog beta	P62995	6434
12494-99	GBRL2	Gamma-aminobutyric acid receptor-associated protein-like 2	P60520	11345	12374-8	PA1B3	Platelet-activating factor acetylhydrolase IB subunit gamma	Q15102	5050
12497-29	SDOS	Tudor-interacting repair regulator protein	Q9BRJ7	84309	12376-85	p19-INK4d	Cyclin-dependent kinase 4 inhibitor D	P55273	1032
12498-12	TX1B3	Tax1-binding protein 3	O14907	30851	12378-71	TPSN	Tapasin	O15533	6892
12499-108	SH3G2	Endophilin-A1	Q99962	6456	12381-26	CBR1	Carbonyl reductase [NADPH] 1	P16152	873
12500-88	SAE2	SUMO-activating enzyme subunit 2	Q9UBT2	10054	12382-2	DDX58	Probable ATP-dependent RNA helicase DDX58	O95786	23586
12501-10	TBCA	Tubulin-specific chaperone A	O75347	6902	12384-92	CSN7B	COP9 signalosome complex subunit 7b	Q9H9Q2	64708
12503-5	SPR1	Ovarian cancer G-protein coupled receptor 1	Q15743	8111	12385-4	CAN3	Calpain-3	P20807	825
12504-26	LMOD1	Leiomodin-1	P29536	25802	12386-11	AMPB	Aminopeptidase B	Q9H4A4	6051
12507-16	IP3KC	Inositol-trisphosphate 3-kinase C	Q96DU7	80271	12387-7	PDLI4	PDZ and LIM domain protein 4	P50479	8572
12508-9	CHMP3	Charged multivesicular body protein 3	Q9Y3E7	100526767	12389-4	ORC6	Origin recognition complex subunit 6	Q9Y5N6	23594
12509-115	COMD1	COMM domain-containing protein 1	Q8N668	150684	12391-27	PDZD7	PDZ domain-containing protein 7	Q9H5P4	79955
12510-3	STAP1	Signal-transducing adaptor protein 1	Q9ULZ2	26228	12392-30	ARL1	ADP-ribosylation factor-like protein 1	P40616	400
12511-83	S41A2	Solute carrier family 41 member 2	Q96JW4	84102	12394-53	CP054	Transmembrane protein C16orf54	Q6UWD8	283897
12513-8	GLTP	Glycolipid transfer protein	Q9NZD2	51228	12395-86	SYDM	Aspartate--tRNA ligase, mitochondrial	Q6PI48	55157
12514-16	METTL1	tRNA (guanine-N(7)-)-methyltransferase	Q9UBP6	4234	12396-19	HIBCH	3-hydroxyisobutyryl-CoA hydrolase, mitochondrial	Q6NVY1	26275
12515-45	UCK2	Uridine-cytidine kinase 2	Q9BZX2	7371	12398-15	PAX4	Paired box protein Pax-4	O43316
12516-13	TEAD4	Transcriptional enhancer factor TEF-3	Q15561	7004	12399-194	CCD50	Coiled-coil domain-containing protein 50	Q8IVM0	152137
12517-52	TFAR19	Programmed cell death protein 5	O14737	9141	12400-25	UBE2T	Ubiquitin-conjugating enzyme E2 T	Q9NPD8	29089
12518-289	PB1	Protein polybromo-1	Q86U86	55193	12401-3	STALP	AMSH-like protease	Q96FJ0	57559
12521-3	CDN2C	Cyclin-dependent kinase 4 inhibitor C	P42773	1031	12403-30	RB39B	Ras-related protein Rab-39B	Q96DA2	116442
12522-6	RD23B	UV excision repair protein RAD23 homolog B	P54727	5887	12406-119	ARHI	GTP-binding protein Di-Ras3	O95661	9077
12524-18	SAT2	Diamine acetyltransferase 2	Q96F10	112483	12408-333	RB22A	Ras-related protein Rab-22A	Q9UL26	57403
12527-50	THA	Thyroid hormone receptor alpha	P10827	7067	12409-90	RAB7B	Ras-related protein Rab-7b	Q96AH8	338382
12528-40	WRIP1	ATPase WRNIP1	Q96S55	56897	12411-60	MAX	Protein max	P61244	4149
12529-32	FKBP6	Inactive peptidyl-prolyl cis-trans isomerase FKBP6	O75344	8468	12414-31	14-3-3 protein beta/alpha	14-3-3 protein beta/alpha	P31946	7529
12530-14	CKS-1	Cyclin-dependent kinases regulatory subunit 1	P61024	1163	12415-122	EDF1	Endothelial differentiation-related factor 1	O60869	8721
12531-5	ERVV1	Endogenous retrovirus group V member 1 Env polyprotein	B6SEH8	147664	12417-46	TPRKB	EKC/KEOPS complex subunit TPRKB	Q9Y3C4	51002
12532-28	UB2R1	Ubiquitin-conjugating enzyme E2 R1	P49427	997	12420-10	GPD1L	Glycerol-3-phosphate dehydrogenase 1-like protein	Q8N335	23171
12533-135	CYH2	Cytohesin-2	Q99418	9266	12422-143	LX15B	Arachidonate 15-lipoxygenase B	O15296	247
12534-10	CACO2	Calcium-binding and coiled-coil domain-containing protein 2	Q13137	10241	12423-38	A1CF	APOBEC1 complementation factor	Q9NQ94	29974
12535-2	XRCC1	DNA repair protein XRCC1	P18887	7515	12424-107	THYN1	Thymocyte nuclear protein 1	Q9P016	29087
12536-46	MTMR6	Myotubularin-related protein 6	Q9Y217	9107	12425-104	ARF6	ADP-ribosylation factor 6	P62330	382
12537-88	PURA	Transcriptional activator protein Pur-alpha	Q00577	5813	12426-19	MOL1B	MOB kinase activator 1A	Q9H8S9	55233
12538-19	RGS7	Regulator of G-protein signaling 7	P49802	6000	12427-8	MPIP2	M-phase inducer phosphatase 2	P30305	994
12540-25	RHOG	Rho-related GTP-binding protein RhoG	P84095	391	12428-2	LYPL1	Lysophospholipase-like protein 1	Q5VWZ2	127018
12543-76	ZN560	Zinc finger protein 560	Q96MR9	147741	12430-78	PAIP1	Polyadenylate-binding protein-interacting protein 1	Q9H074	10605
12546-1	SMTN	Smoothelin	P53814	6525	12431-13	PELO	Protein pelota homolog	Q9BRX2	53918
12548-75	RRAGC	Ras-related GTP-binding protein C	Q9HB90	64121	12432-23	CYBP	Calcyclin-binding protein	Q9HB71	27101
12549-33	PTGD2	Hematopoietic prostaglandin D synthase	O60760	27306	12433-8	ARL11	ADP-ribosylation factor-like protein 11	Q969Q4	115761
12551-3	ITCH	E3 ubiquitin-protein ligase Itchy homolog	Q96J02	83737	12434-25	K0174	IST1 homolog	P53990	9798
12553-5	VRK1	Serine/threonine-protein kinase VRK1	Q99986	7443	12436-84	GST omega-1	Glutathione S-transferase omega-1	P78417	9446
12554-10	RA51D	DNA repair protein RAD51 homolog 4	O75771	5892	12437-18	ULK3	Serine/threonine-protein kinase ULK3	Q6PHR2	25989
12556-7	UBE2C	Ubiquitin-conjugating enzyme E2 C	O00762	11065	12438-127	3MG	DNA-3-methyladenine glycosylase	P29372	4350
12557-18	NOVA1	RNA-binding protein Nova-1	P51513	4857	12439-67	ISGF3	Interferon regulatory factor 9	Q00978	10379
12558-3	UBS3B	Ubiquitin-associated and SH3 domain-containing protein B	Q8TF42	84959	12442-4	RHOD	Rho-related GTP-binding protein RhoD	O00212	29984
12560-9	NT5C	5'(3')-deoxyribonucleotidase, cytosolic type	Q8TCD5	30833	12444-39	NR5A2	Nuclear receptor subfamily 5 group A member 2	O00482	2494
12562-1	PKN1	Serine/threonine-protein kinase N1	Q16512	5585	12445-50	ANR27	Ankyrin repeat domain-containing protein 27	Q96NW4	84079
12563-2	TFIP8	Tumor necrosis factor alpha-induced protein 8	O95379	25816	12446-49	GST A1-1	Glutathione S-transferase A1	P08263	2938
12564-9	NIP7	60S ribosome subunit biogenesis protein NIP7 homolog	Q9Y221	51388	12448-246	NMT1	Glycylpeptide N-tetradecanoyltransferase 1	P30419	4836
12568-14	KEAP1	Kelch-like ECH-associated protein 1	Q14145	9817	12449-16	PPIH	Peptidyl-prolyl cis-trans isomerase H	O43447	10465
12569-25	TCP-1-epsilon	T-complex protein 1 subunit epsilon	P48643	22948	12450-42	PMVK	Phosphomevalonate kinase	Q15126	10654
12571-14	ARL3	ADP-ribosylation factor-like protein 3	P36405	403	12451-62	BACH1	Transcription regulator protein BACH1	O14867	571
12572-236	EFS	Embryonal Fyn-associated substrate	O43281	10278	12452-32	SV422	Histone-lysine N-methyltransferase SUV420H2	Q86Y97	84787
12573-80	TRIM3	Tripartite motif-containing protein 3	O75382	10612	12453-161	NXF1	Nuclear RNA export factor 1	Q9UBU9	10482
12574-36	Endothelin 2	Endothelin-2	P20800	1907	12454-105	NTM1A	N-terminal Xaa-Pro-Lys N-methyltransferase 1	Q9BV86	28989
12575-30	C1TC	C-1-tetrahydrofolate synthase, cytoplasmic	P11586	4522	12455-48	MYNN	Myoneurin	Q9NPC7	55892
12576-21	MAGE-3	Melanoma-associated antigen 3	P43357	4102	12456-5	F263	6-phosphofructo-2-kinase/fructose-2,6-bisphosphatase 3	Q16875	5209
12577-100	FLAP endonuclease-1	Flap endonuclease 1	P39748	2237	12457-10	MTND	1,2-dihydroxy-3-keto-5-methylthiopentene dioxygenase	Q9BV57	55256
12578-13	ARF3	ADP-ribosylation factor 3	P61204	377	12458-79	CHP1	Calcineurin B homologous protein 1	Q99653	11261
12580-7	PSB5	Proteasome subunit beta type-5	P28074	5693	12459-13	PKHA1	Pleckstrin homology domain-containing family A member 1	Q9HB21	59338
12581-39	IMPA2	Inositol monophosphatase 2	O14732	3613	12460-18	PSA7	Proteasome subunit alpha type-7	O14818	5688
12583-77	ARAF	Serine/threonine-protein kinase A-Raf	P10398	369	12461-8	SIRT5	NAD-dependent protein deacylase sirtuin-5, mitochondrial	Q9NXA8	23408
12585-39	ERCC1	DNA excision repair protein ERCC-1	P07992	2067	12462-20	SETMR	Histone-lysine N-methyltransferase SETMAR	Q53H47	6419
12587-65	ARL2	ADP-ribosylation factor-like protein 2	P36404	402	12463-7	KLH13	Kelch-like protein 13	Q9P2N7	90293
12591-27	Oligophrenin-1	Oligophrenin-1	O60890	4983	12466-7	ROA1	Heterogeneous nuclear ribonucleoprotein A1	P09651	3178
12593-33	PDRG1	p53 and DNA damage-regulated protein 1	Q9NUG6	81572	12469-19	MARE1	Microtubule-associated protein RP/EB family member 1	Q15691	22919
12594-5	GRAN	Grancalcin	P28676	25801	12471-47	STAU1	Double-stranded RNA-binding protein Staufen homolog 1	O95793	6780
12595-11	TMOD1	Tropomodulin-1	P28289	7111	12473-48	KCTD5	BTB/POZ domain-containing protein KCTD5	Q9NXV2	54442
12597-68	Autophagy protein 5	Autophagy protein 5	Q9H1Y0	9474	12475-48	CLIC5	Chloride intracellular channel protein 5	Q9NZA1	53405
12599-10	URP2	Fermitin family homolog 3	Q86UX7	83706	12476-50	TIGAR	Fructose-2,6-bisphosphatase TIGAR	Q9NQ88	57103
12603-87	PABP4	Polyadenylate-binding protein 4	Q13310	8761	12477-42	TSN	Translin	Q15631	7247
12604-16	SCMH1	Polycomb protein SCMH1	Q96GD3	22955	12478-15	RL30	60S ribosomal protein L30	P62888	6156
12605-1	Exosome component 3	Exosome complex component RRP40	Q9NQT5	51010	12479-50	KAP1	cAMP-dependent protein kinase type I-beta regulatory subunit	P31321	5575
12612-37	PSB1	Proteasome subunit beta type-1	P20618	5689	12480-9	OTUD5	OTU domain-containing protein 5	Q96G74	55593
12616-45	NRBP	Nuclear receptor-binding protein	Q9UHY1	29959	12482-5	BPTF	Nucleosome-remodeling factor subunit BPTF	Q12830	2186
12617-2	STK24	Serine/threonine-protein kinase 24	Q9Y6E0	8428	12483-62	RORB	Nuclear receptor ROR-beta	Q92753	6096
12618-50	Aldo-keto reductase 1C1	Aldo-keto reductase family 1 member C1	Q04828	1645	12484-67	PIPNB	Phosphatidylinositol transfer protein beta isoform	P48739	23760
12619-14	Protein phophatase 2Ca	Protein phosphatase 1A	P35813	5494	12486-8	GLRX2	Glutaredoxin-2, mitochondrial	Q9NS18	51022
12620-3	Septin-11	Septin-11	Q9NVA2	55752	12488-9	MCTS1	Malignant T-cell-amplified sequence 1	Q9ULC4	28985
12621-55	PP2AAA	Serine/threonine-protein phosphatase 2A 65 kDa regulatory subunit A alpha isoform	P30153	5518	12490-92	LTOR3	Ragulator complex protein LAMTOR3	Q9UHA4	8649
12622-96	ASH1L	Histone-lysine N-methyltransferase ASH1L	Q9NR48	55870	12491-23	CLIC4	Chloride intracellular channel protein 4	Q9Y696	25932
12623-84	JARD2	Protein Jumonji	Q92833	3720	12493-42	OTUB2	Ubiquitin thioesterase OTUB2	Q96DC9	78990
12625-138	KLHL7	Kelch-like protein 7	Q8IXQ5	55975	12494-99	GBRL2	Gamma-aminobutyric acid receptor-associated protein-like 2	P60520	11345
12626-6	SENP7	Sentrin-specific protease 7	Q9BQF6	57337	12497-29	SDOS	Tudor-interacting repair regulator protein	Q9BRJ7	84309
12627-97	ATG7	Ubiquitin-like modifier-activating enzyme ATG7	O95352	10533	12498-12	TX1B3	Tax1-binding protein 3	O14907	30851
12628-31	LANC2	LanC-like protein 2	Q9NS86	55915	12499-108	SH3G2	Endophilin-A1	Q99962	6456
12630-8	ARFP2	Arfaptin-2	P53365	23647	12500-88	SAE2	SUMO-activating enzyme subunit 2	Q9UBT2	10054
12632-14	ARY1	Arylamine N-acetyltransferase 1	P18440	9	12501-10	TBCA	Tubulin-specific chaperone A	O75347	6902
12633-3	PTN9	Tyrosine-protein phosphatase non-receptor type 9	P43378	5780	12503-5	SPR1	Ovarian cancer G-protein coupled receptor 1	Q15743	8111
12634-79	BCAR3:Ras-GEF	Breast cancer anti-estrogen resistance protein 3:Guanine Nucleotide Exchange Factor Domain	O75815	8412	12504-26	LMOD1	Leiomodin-1	P29536	25802
12635-9	TRDMT	tRNA (cytosine(38)-C(5))-methyltransferase	O14717	1787	12507-16	IP3KC	Inositol-trisphosphate 3-kinase C	Q96DU7	80271
12636-113	SMYD2	N-lysine methyltransferase SMYD2	Q9NRG4	56950	12508-9	CHMP3	Charged multivesicular body protein 3	Q9Y3E7	100526767
12637-7	CACP	Carnitine O-acetyltransferase	P43155	1384	12509-115	COMD1	COMM domain-containing protein 1	Q8N668	150684
12641-3	I5P2	Type II inositol 1,4,5-trisphosphate 5-phosphatase	P32019	3633	12510-3	STAP1	Signal-transducing adaptor protein 1	Q9ULZ2	26228
12643-4	ARRB1	Beta-arrestin-1	P49407	408	12511-83	S41A2	Solute carrier family 41 member 2	Q96JW4	84102
12644-63	PURA2	Adenylosuccinate synthetase isozyme 2	P30520	159	12513-8	GLTP	Glycolipid transfer protein	Q9NZD2	51228
12646-2	RPE	Ribulose-phosphate 3-epimerase	Q96AT9	6120	12514-16	METTL1	tRNA (guanine-N(7)-)-methyltransferase	Q9UBP6	4234
12647-52	SETD2	Histone-lysine N-methyltransferase SETD2	Q9BYW2	29072	12515-45	UCK2	Uridine-cytidine kinase 2	Q9BZX2	7371
12650-43	GNAI3	Guanine nucleotide-binding protein G(k) subunit alpha	P08754	2773	12516-13	TEAD4	Transcriptional enhancer factor TEF-3	Q15561	7004
12651-21	PDK2	[Pyruvate dehydrogenase (acetyl-transferring)] kinase isozyme 2, mitochondrial	Q15119	5164	12517-52	TFAR19	Programmed cell death protein 5	O14737	9141
12652-37	SAHH2	Adenosylhomocysteinase 2	O43865	10768	12518-289	PB1	Protein polybromo-1	Q86U86	55193
12653-13	CSNK1G2	Casein kinase I isoform gamma-2	P78368	1455	12521-3	CDN2C	Cyclin-dependent kinase 4 inhibitor C	P42773	1031
12655-30	SNAB	Beta-soluble NSF attachment protein	Q9H115	63908	12522-6	RD23B	UV excision repair protein RAD23 homolog B	P54727	5887
12656-1	KLC1	Kinesin light chain 1	Q07866	3831	12524-18	SAT2	Diamine acetyltransferase 2	Q96F10	112483
12657-2	FCL	GDP-L-fucose synthase	Q13630	7264	12527-50	THA	Thyroid hormone receptor alpha	P10827	7067
12658-72	PANK3	Pantothenate kinase 3	Q9H999	79646	12528-40	WRIP1	ATPase WRNIP1	Q96S55	56897
12659-13	GTPB9	Obg-like ATPase 1	Q9NTK5	29789	12529-32	FKBP6	Inactive peptidyl-prolyl cis-trans isomerase FKBP6	O75344	8468
12661-44	GBRL1	Gamma-aminobutyric acid receptor-associated protein-like 1	Q9H0R8	23710	12530-14	CKS-1	Cyclin-dependent kinases regulatory subunit 1	P61024	1163
12662-82	ECH1	Delta(3,5)-Delta(2,4)-dienoyl-CoA isomerase, mitochondrial	Q13011	1891	12531-5	ERVV1	Endogenous retrovirus group V member 1 Env polyprotein	B6SEH8	147664
12663-1	THTR	Thiosulfate sulfurtransferase	Q16762	7263	12532-28	UB2R1	Ubiquitin-conjugating enzyme E2 R1	P49427	997
12664-19	PTN13	Tyrosine-protein phosphatase non-receptor type 13	Q12923	5783	12533-135	CYH2	Cytohesin-2	Q99418	9266
12665-16	ILF2	Interleukin enhancer-binding factor 2	Q12905	3608	12534-10	CACO2	Calcium-binding and coiled-coil domain-containing protein 2	Q13137	10241
12667-2	GUAD	Guanine deaminase	Q9Y2T3	9615	12535-2	XRCC1	DNA repair protein XRCC1	P18887	7515
12668-7	VPS4B	Vacuolar protein sorting-associated protein 4B	O75351	9525	12536-46	MTMR6	Myotubularin-related protein 6	Q9Y217	9107
12669-30	HECW1	E3 ubiquitin-protein ligase HECW1	Q76N89	23072	12537-88	PURA	Transcriptional activator protein Pur-alpha	Q00577	5813
12670-15	RAD1	Cell cycle checkpoint protein RAD1	O60671	5810	12538-19	RGS7	Regulator of G-protein signaling 7	P49802	6000
12671-35	ST1B1	Sulfotransferase family cytosolic 1B member 1	O43704	27284	12540-25	RHOG	Rho-related GTP-binding protein RhoG	P84095	391
12675-14	SYDC	Aspartate--tRNA ligase, cytoplasmic	P14868	1615	12543-76	ZN560	Zinc finger protein 560	Q96MR9	147741
12676-1	PACN1	Protein kinase C and casein kinase substrate in neurons protein 1	Q9BY11	29993	12546-1	SMTN	Smoothelin	P53814	6525
12677-164	FLII	Protein flightless-1 homolog	Q13045	2314	12548-75	RRAGC	Ras-related GTP-binding protein C	Q9HB90	64121
12678-66	SNRPA	U1 small nuclear ribonucleoprotein A	P09012	6626	12549-33	PTGD2	Hematopoietic prostaglandin D synthase	O60760	27306
12681-63	UBP21	Ubiquitin carboxyl-terminal hydrolase 21	Q9UK80	27005	12551-3	ITCH	E3 ubiquitin-protein ligase Itchy homolog	Q96J02	83737
12682-5	KAT3	Kynurenine--oxoglutarate transaminase 3	Q6YP21	56267	12553-5	VRK1	Serine/threonine-protein kinase VRK1	Q99986	7443
12683-156	DPYL5	Dihydropyrimidinase-related protein 5	Q9BPU6	56896	12554-10	RA51D	DNA repair protein RAD51 homolog 4	O75771	5892
12684-5	ADSV	Adseverin	Q9Y6U3	85477	12556-7	UBE2C	Ubiquitin-conjugating enzyme E2 C	O00762	11065
12685-57	HOME2	Homer protein homolog 2	Q9NSB8	9455	12557-18	NOVA1	RNA-binding protein Nova-1	P51513	4857
12686-15	THTM	3-mercaptopyruvate sulfurtransferase	P25325	4357	12558-3	UBS3B	Ubiquitin-associated and SH3 domain-containing protein B	Q8TF42	84959
12687-2	DECR	2,4-dienoyl-CoA reductase, mitochondrial	Q16698	1666	12560-9	NT5C	5'(3')-deoxyribonucleotidase, cytosolic type	Q8TCD5	30833
12688-115	KS6A6	Ribosomal protein S6 kinase alpha-6	Q9UK32	27330	12562-1	PKN1	Serine/threonine-protein kinase N1	Q16512	5585
12689-56	ARC1B	Actin-related protein 2/3 complex subunit 1B	O15143	10095	12563-2	TFIP8	Tumor necrosis factor alpha-induced protein 8	O95379	25816
12690-33	SEP10	Septin-10	Q9P0V9	151011	12564-9	NIP7	60S ribosome subunit biogenesis protein NIP7 homolog	Q9Y221	51388
12691-44	GLYM	Serine hydroxymethyltransferase, mitochondrial	P34897	6472	12568-14	KEAP1	Kelch-like ECH-associated protein 1	Q14145	9817
12692-56	DOT1L	Histone-lysine N-methyltransferase, H3 lysine-79 specific	Q8TEK3	84444	12569-25	TCP-1-epsilon	T-complex protein 1 subunit epsilon	P48643	22948
12693-2	SH3L1	SH3 domain-binding glutamic acid-rich-like protein	O75368	6451	12571-14	ARL3	ADP-ribosylation factor-like protein 3	P36405	403
12694-28	DIM1	Probable dimethyladenosine transferase	Q9UNQ2	27292	12572-236	EFS	Embryonal Fyn-associated substrate	O43281	10278
12695-62	KLH12	Kelch-like protein 12	Q53G59	59349	12573-80	TRIM3	Tripartite motif-containing protein 3	O75382	10612
12696-166	ANM3	Protein arginine N-methyltransferase 3	O60678	10196	12574-36	Endothelin 2	Endothelin-2	P20800	1907
12697-30	PI42A	Phosphatidylinositol 5-phosphate 4-kinase type-2 alpha	P48426	5305	12575-30	C1TC	C-1-tetrahydrofolate synthase, cytoplasmic	P11586	4522
12698-72	IMA4	Importin subunit alpha-3	O00629	3840	12576-21	MAGE-3	Melanoma-associated antigen 3	P43357	4102
12699-28	TCP-1-theta	T-complex protein 1 subunit theta	P50990	10694	12577-100	FLAP endonuclease-1	Flap endonuclease 1	P39748	2237
12700-9	ACLY	ATP-citrate synthase	P53396	47	12578-13	ARF3	ADP-ribosylation factor 3	P61204	377
12701-1	EIF1B	Eukaryotic translation initiation factor 1b	O60739	10289	12580-7	PSB5	Proteasome subunit beta type-5	P28074	5693
12702-13	PELI2	E3 ubiquitin-protein ligase pellino homolog 2	Q9HAT8	57161	12581-39	IMPA2	Inositol monophosphatase 2	O14732	3613
12703-6	NEK7	Serine/threonine-protein kinase Nek7	Q8TDX7	140609	12583-77	ARAF	Serine/threonine-protein kinase A-Raf	P10398	369
12704-26	SH2D3	SH2 domain-containing protein 3C	Q8N5H7	10044	12585-39	ERCC1	DNA excision repair protein ERCC-1	P07992	2067
12705-9	HERC1	Probable E3 ubiquitin-protein ligase HERC1	Q15751	8925	12587-65	ARL2	ADP-ribosylation factor-like protein 2	P36404	402
12706-2	MRCKA	Serine/threonine-protein kinase MRCK alpha	Q5VT25	8476	12591-27	Oligophrenin-1	Oligophrenin-1	O60890	4983
12707-26	DPYL3	Dihydropyrimidinase-related protein 3	Q14195	1809	12593-33	PDRG1	p53 and DNA damage-regulated protein 1	Q9NUG6	81572
12708-91	LMBL2	Lethal(3)malignant brain tumor-like protein 2	Q969R5	83746	12594-5	GRAN	Grancalcin	P28676	25801
12709-63	H1X	Histone H1x	Q92522	8971	12595-11	TMOD1	Tropomodulin-1	P28289	7111
12711-19	CXA8	Gap junction alpha-8 protein	P48165	2703	12597-68	Autophagy protein 5	Autophagy protein 5	Q9H1Y0	9474
12712-9	HM20A	High mobility group protein 20A	Q9NP66	10363	12599-10	URP2	Fermitin family homolog 3	Q86UX7	83706
12713-365	RGS19	Regulator of G-protein signaling 19	P49795	10287	12603-87	PABP4	Polyadenylate-binding protein 4	Q13310	8761
12714-38	AP1G2	AP-1 complex subunit gamma-like 2	O75843	8906	12604-16	SCMH1	Polycomb protein SCMH1	Q96GD3	22955
12715-30	DCP1B	mRNA-decapping enzyme 1B	Q8IZD4	196513	12605-1	Exosome component 3	Exosome complex component RRP40	Q9NQT5	51010
12716-3	ZN175	Zinc finger protein 175	Q9Y473	7728	12612-37	PSB1	Proteasome subunit beta type-1	P20618	5689
12717-65	TOX3	TOX high mobility group box family member 3	O15405	27324	12616-45	NRBP	Nuclear receptor-binding protein	Q9UHY1	29959
12718-43	PIN4	Peptidyl-prolyl cis-trans isomerase NIMA-interacting 4	Q9Y237	5303	12617-2	STK24	Serine/threonine-protein kinase 24	Q9Y6E0	8428
12720-71	UBQL4	Ubiquilin-4	Q9NRR5	56893	12618-50	Aldo-keto reductase 1C1	Aldo-keto reductase family 1 member C1	Q04828	1645
12721-4	TAXB1	Tax1-binding protein 1	Q86VP1	8887	12619-14	Protein phophatase 2Ca	Protein phosphatase 1A	P35813	5494
12724-81	CIRBP	Cold-inducible RNA-binding protein	Q14011	1153	12620-3	Septin-11	Septin-11	Q9NVA2	55752
12726-3	RFXAP	Regulatory factor X-associated protein	O00287	5994	12621-55	PP2AAA	Serine/threonine-protein phosphatase 2A 65 kDa regulatory subunit A alpha isoform	P30153	5518
12727-7	FPRP	Prostaglandin F2 receptor negative regulator	Q9P2B2	5738	12622-96	ASH1L	Histone-lysine N-methyltransferase ASH1L	Q9NR48	55870
12729-12	PSMG3	Proteasome assembly chaperone 3	Q9BT73	84262	12623-84	JARD2	Protein Jumonji	Q92833	3720
12730-3	KNTC2	Kinetochore protein NDC80 homolog	O14777	10403	12625-138	KLHL7	Kelch-like protein 7	Q8IXQ5	55975
12731-12	PKHA7	Pleckstrin homology domain-containing family A member 7	Q6IQ23	144100	12626-6	SENP7	Sentrin-specific protease 7	Q9BQF6	57337
12732-13	MPP7	MAGUK p55 subfamily member 7	Q5T2T1	143098	12627-97	ATG7	Ubiquitin-like modifier-activating enzyme ATG7	O95352	10533
12734-112	KIF22	Kinesin-like protein KIF22	Q14807	3835	12628-31	LANC2	LanC-like protein 2	Q9NS86	55915
12735-39	CSDE1	Cold shock domain-containing protein E1	O75534	7812	12630-8	ARFP2	Arfaptin-2	P53365	23647
12737-12	PLSI	Plastin-1	Q14651	5357	12632-14	ARY1	Arylamine N-acetyltransferase 1	P18440	9
12738-43	NISCH	Nischarin	Q9Y2I1	11188	12633-3	PTN9	Tyrosine-protein phosphatase non-receptor type 9	P43378	5780
12740-55	FEV	Protein FEV	Q99581	54738	12634-79	BCAR3:Ras-GEF	Breast cancer anti-estrogen resistance protein 3:Guanine Nucleotide Exchange Factor Domain	O75815	8412
12742-160	TMM8B	Transmembrane protein 8B	A6NDV4	51754	12635-9	TRDMT	tRNA (cytosine(38)-C(5))-methyltransferase	O14717	1787
12743-18	BAG5	BAG family molecular chaperone regulator 5	Q9UL15	9529	12636-113	SMYD2	N-lysine methyltransferase SMYD2	Q9NRG4	56950
12746-4	CYH4	Cytohesin-4	Q9UIA0	27128	12637-7	CACP	Carnitine O-acetyltransferase	P43155	1384
12747-89	RBM3	RNA-binding protein 3	P98179	5935	12641-3	I5P2	Type II inositol 1,4,5-trisphosphate 5-phosphatase	P32019	3633
12748-6	BRDT	Bromodomain testis-specific protein	Q58F21	676	12643-4	ARRB1	Beta-arrestin-1	P49407	408
12750-9	LFA-1 beta-2	Integrin beta-2	P05107	3689	12644-63	PURA2	Adenylosuccinate synthetase isozyme 2	P30520	159
12751-26	ZHX1	Zinc fingers and homeoboxes protein 1	Q9UKY1	11244	12646-2	RPE	Ribulose-phosphate 3-epimerase	Q96AT9	6120
12753-6	APBB2:PID 1	Amyloid beta A4 precursor protein-binding family B member 2:Phosphotyrosine Interaction Domain 1	Q92870	323	12647-52	SETD2	Histone-lysine N-methyltransferase SETD2	Q9BYW2	29072
12754-14	CSDC2	Cold shock domain-containing protein C2	Q9Y534	27254	12649-80	Malate dehydrogenase 2	Malate dehydrogenase, mitochondrial	P40926	4191
12756-3	BACH2	Transcription regulator protein BACH2	Q9BYV9	60468	12650-43	GNAI3	Guanine nucleotide-binding protein G(k) subunit alpha	P08754	2773
12758-47	GRID2	Glutamate receptor ionotropic, delta-2	O43424	2895	12651-21	PDK2	[Pyruvate dehydrogenase (acetyl-transferring)] kinase isozyme 2, mitochondrial	Q15119	5164
12759-47	DRBP76	Interleukin enhancer-binding factor 3	Q12906	3609	12652-37	SAHH2	Adenosylhomocysteinase 2	O43865	10768
12760-34	ZN774	Zinc finger protein 774	Q6NX45	342132	12653-13	CSNK1G2	Casein kinase I isoform gamma-2	P78368	1455
12761-12	APBB2:PID 2	Amyloid beta A4 precursor protein-binding family B member 2:Phosphotyrosine Interaction Domain 2	Q92870	323	12655-30	SNAB	Beta-soluble NSF attachment protein	Q9H115	63908
12763-69	ZN334	Zinc finger protein 334	Q9HCZ1	55713	12656-1	KLC1	Kinesin light chain 1	Q07866	3831
12764-3	ELMO1	Engulfment and cell motility protein 1	Q92556	9844	12657-2	FCL	GDP-L-fucose synthase	Q13630	7264
12766-33	GP142	Probable G-protein coupled receptor 142	Q7Z601	350383	12658-72	PANK3	Pantothenate kinase 3	Q9H999	79646
12768-3	PPR3B	Protein phosphatase 1 regulatory subunit 3B	Q86XI6	79660	12659-13	GTPB9	Obg-like ATPase 1	Q9NTK5	29789
12771-19	ZN180	Zinc finger protein 180	Q9UJW8	7733	12661-44	GBRL1	Gamma-aminobutyric acid receptor-associated protein-like 1	Q9H0R8	23710
12772-8	NUP98	Nuclear pore complex protein Nup98-Nup96	P52948	4928	12662-82	ECH1	Delta(3,5)-Delta(2,4)-dienoyl-CoA isomerase, mitochondrial	Q13011	1891
12774-12	HCN1	Potassium/sodium hyperpolarization-activated cyclic nucleotide-gated channel 1	O60741	348980	12663-1	THTR	Thiosulfate sulfurtransferase	Q16762	7263
12775-6	HMGB3	High mobility group protein B3	O15347	3149	12664-19	PTN13	Tyrosine-protein phosphatase non-receptor type 13	Q12923	5783
12777-11	SF01	Splicing factor 1	Q15637	7536	12665-16	ILF2	Interleukin enhancer-binding factor 2	Q12905	3608
12779-30	PRDM4	PR domain zinc finger protein 4	Q9UKN5	11108	12667-2	GUAD	Guanine deaminase	Q9Y2T3	9615
12781-2	TRBP2	RISC-loading complex subunit TARBP2	Q15633	6895	12668-7	VPS4B	Vacuolar protein sorting-associated protein 4B	O75351	9525
12783-29	HNRPM	Heterogeneous nuclear ribonucleoprotein M	P52272	4670	12669-30	HECW1	E3 ubiquitin-protein ligase HECW1	Q76N89	23072
12784-10	APBB3:PID 1	Amyloid beta A4 precursor protein-binding family B member 3:Phosphotyrosine Interaction Domain 1,Isoform II	O95704	10307	12670-15	RAD1	Cell cycle checkpoint protein RAD1	O60671	5810
12785-49	KAISO	Transcriptional regulator Kaiso	Q86T24	10009	12671-35	ST1B1	Sulfotransferase family cytosolic 1B member 1	O43704	27284
12786-61	GDE5	Glycerophosphocholine phosphodiesterase GPCPD1	Q9NPB8	56261	12675-14	SYDC	Aspartate--tRNA ligase, cytoplasmic	P14868	1615
12787-47	ZN134	Zinc finger protein 134	P52741	7693	12676-1	PACN1	Protein kinase C and casein kinase substrate in neurons protein 1	Q9BY11	29993
12788-6	SGF29	SAGA-associated factor 29 homolog	Q96ES7	112869	12677-164	FLII	Protein flightless-1 homolog	Q13045	2314
12790-10	CCD51	Coiled-coil domain-containing protein 51	Q96ER9	79714	12678-66	SNRPA	U1 small nuclear ribonucleoprotein A	P09012	6626
12793-4	PIWL1	Piwi-like protein 1	Q96J94	9271	12681-63	UBP21	Ubiquitin carboxyl-terminal hydrolase 21	Q9UK80	27005
12794-6	NALP4	NACHT, LRR and PYD domains-containing protein 4	Q96MN2	147945	12682-5	KAT3	Kynurenine--oxoglutarate transaminase 3	Q6YP21	56267
12795-2	ZN566	Zinc finger protein 566	Q969W8	84924	12683-156	DPYL5	Dihydropyrimidinase-related protein 5	Q9BPU6	56896
12796-44	NUDT3	Diphosphoinositol polyphosphate phosphohydrolase 1	O95989	11165	12684-5	ADSV	Adseverin	Q9Y6U3	85477
12798-46	S4A8	Electroneutral sodium bicarbonate exchanger 1	Q2Y0W8	9498	12685-57	HOME2	Homer protein homolog 2	Q9NSB8	9455
12799-65	DJC27	DnaJ homolog subfamily C member 27	Q9NZQ0	51277	12686-15	THTM	3-mercaptopyruvate sulfurtransferase	P25325	4357
12800-5	TPPP2	Tubulin polymerization-promoting protein family member 2	P59282	122664	12687-2	DECR	2,4-dienoyl-CoA reductase, mitochondrial	Q16698	1666
12801-33	IRF2	Interferon regulatory factor 2	P14316	3660	12688-115	KS6A6	Ribosomal protein S6 kinase alpha-6	Q9UK32	27330
12803-9	ZN329	Zinc finger protein 329	Q86UD4	79673	12689-56	ARC1B	Actin-related protein 2/3 complex subunit 1B	O15143	10095
12804-5	GMEB2	Glucocorticoid modulatory element-binding protein 2	Q9UKD1	26205	12690-33	SEP10	Septin-10	Q9P0V9	151011
12807-89	RHG30	Rho GTPase-activating protein 30	Q7Z6I6	257106	12691-44	GLYM	Serine hydroxymethyltransferase, mitochondrial	P34897	6472
12808-103	CHSP1	Calcium-regulated heat-stable protein 1	Q9Y2V2	23589	12692-56	DOT1L	Histone-lysine N-methyltransferase, H3 lysine-79 specific	Q8TEK3	84444
12811-55	ZN415	Zinc finger protein 415	Q09FC8	55786	12693-2	SH3L1	SH3 domain-binding glutamic acid-rich-like protein	O75368	6451
12812-25	ACYP2	Acylphosphatase-2	P14621	98	12694-28	DIM1	Probable dimethyladenosine transferase	Q9UNQ2	27292
12813-18	EHBP1	EH domain-binding protein 1	Q8NDI1	23301	12695-62	KLH12	Kelch-like protein 12	Q53G59	59349
12814-17	RBM40	RNA-binding protein 40	Q96LT9	55599	12696-166	ANM3	Protein arginine N-methyltransferase 3	O60678	10196
12815-9	SYIC	Isoleucine--tRNA ligase, cytoplasmic	P41252	3376	12697-30	PI42A	Phosphatidylinositol 5-phosphate 4-kinase type-2 alpha	P48426	5305
12817-1	GEM	GTP-binding protein GEM	P55040	2669	12698-72	IMA4	Importin subunit alpha-3	O00629	3840
12818-159	UT2	Urea transporter 2	Q15849	8170	12699-28	TCP-1-theta	T-complex protein 1 subunit theta	P50990	10694
12820-1	GRAP	GRB2-related adapter protein	Q13588	10750	12700-9	ACLY	ATP-citrate synthase	P53396	47
12821-6	NAL10	NACHT, LRR and PYD domains-containing protein 10	Q86W26	338322	12701-1	EIF1B	Eukaryotic translation initiation factor 1b	O60739	10289
12822-34	APBB1:PID 1	Amyloid beta A4 precursor protein-binding family B member 1:Phosphotyrosine Interaction Domain 1	O00213	322	12702-13	PELI2	E3 ubiquitin-protein ligase pellino homolog 2	Q9HAT8	57161
12825-18	DP13A	DCC-interacting protein 13-alpha	Q9UKG1	26060	12703-6	NEK7	Serine/threonine-protein kinase Nek7	Q8TDX7	140609
12826-5	SC5A5	Sodium/iodide cotransporter	Q92911	6528	12704-26	SH2D3	SH2 domain-containing protein 3C	Q8N5H7	10044
12827-37	RGS3	Regulator of G-protein signaling 3	P49796	5998	12705-9	HERC1	Probable E3 ubiquitin-protein ligase HERC1	Q15751	8925
12830-4	SAP18	Histone deacetylase complex subunit SAP18	O00422	10284	12706-2	MRCKA	Serine/threonine-protein kinase MRCK alpha	Q5VT25	8476
12831-21	TESC	Calcineurin B homologous protein 3	Q96BS2	54997	12707-26	DPYL3	Dihydropyrimidinase-related protein 3	Q14195	1809
12832-10	ASH2L	Set1/Ash2 histone methyltransferase complex subunit ASH2	Q9UBL3	9070	12708-91	LMBL2	Lethal(3)malignant brain tumor-like protein 2	Q969R5	83746
12834-3	KCNF1	Potassium voltage-gated channel subfamily F member 1	Q9H3M0	3754	12709-63	H1X	Histone H1x	Q92522	8971
12835-101	PYDC1	Pyrin domain-containing protein 1	Q8WXC3	260434	12711-19	CXA8	Gap junction alpha-8 protein	P48165	2703
12838-28	DUS15	Dual specificity protein phosphatase 15	Q9H1R2	128853	12712-9	HM20A	High mobility group protein 20A	Q9NP66	10363
12842-43	STX10	Syntaxin-10	O60499	8677	12713-365	RGS19	Regulator of G-protein signaling 19	P49795	10287
12843-6	ZN410	Zinc finger protein 410	Q86VK4	57862	12714-38	AP1G2	AP-1 complex subunit gamma-like 2	O75843	8906
12844-10	BAG4	BAG family molecular chaperone regulator 4	O95429	9530	12715-30	DCP1B	mRNA-decapping enzyme 1B	Q8IZD4	196513
12845-18	SNX17	Sorting nexin-17	Q15036	9784	12716-3	ZN175	Zinc finger protein 175	Q9Y473	7728
12846-3	FBXL5	F-box/LRR-repeat protein 5	Q9UKA1	26234	12717-65	TOX3	TOX high mobility group box family member 3	O15405	27324
12847-27	MCE1	mRNA-capping enzyme	O60942	8732	12718-43	PIN4	Peptidyl-prolyl cis-trans isomerase NIMA-interacting 4	Q9Y237	5303
12848-9	ARHG2	Rho guanine nucleotide exchange factor 2	Q92974	9181	12720-71	UBQL4	Ubiquilin-4	Q9NRR5	56893
12849-25	GSKIP	GSK3-beta interaction protein	Q9P0R6	51527	12721-4	TAXB1	Tax1-binding protein 1	Q86VP1	8887
12851-5	DPOLM	DNA-directed DNA/RNA polymerase mu	Q9NP87	27434	12724-81	CIRBP	Cold-inducible RNA-binding protein	Q14011	1153
12853-112	TMOD2	Tropomodulin-2	Q9NZR1	29767	12726-3	RFXAP	Regulatory factor X-associated protein	O00287	5994
12854-3	TEAD3	Transcriptional enhancer factor TEF-5	Q99594	7005	12727-7	FPRP	Prostaglandin F2 receptor negative regulator	Q9P2B2	5738
12855-16	CT032	Cas scaffolding protein family member 4	Q9NQ75	57091	12729-12	PSMG3	Proteasome assembly chaperone 3	Q9BT73	84262
12856-14	TM237	Transmembrane protein 237	Q96Q45	65062	12730-3	KNTC2	Kinetochore protein NDC80 homolog	O14777	10403
12859-33	PECI	Enoyl-CoA delta isomerase 2, mitochondrial	O75521	10455	12731-12	PKHA7	Pleckstrin homology domain-containing family A member 7	Q6IQ23	144100
12860-7	cAMP-regulated phosphoprotein 21	cAMP-regulated phosphoprotein 21	Q9UBL0	10777	12732-13	MPP7	MAGUK p55 subfamily member 7	Q5T2T1	143098
12861-13	TMOD3	Tropomodulin-3	Q9NYL9	29766	12734-112	KIF22	Kinesin-like protein KIF22	Q14807	3835
12862-14	CASL	Enhancer of filamentation 1	Q14511	4739	12735-39	CSDE1	Cold shock domain-containing protein E1	O75534	7812
12864-9	NIPA4	Magnesium transporter NIPA4	Q0D2K0	348938	12737-12	PLSI	Plastin-1	Q14651	5357
12867-40	DYLT3	Dynein light chain Tctex-type 3	P51808	6990	12738-43	NISCH	Nischarin	Q9Y2I1	11188
12869-68	DDX6	Probable ATP-dependent RNA helicase DDX6	P26196	1656	12740-55	FEV	Protein FEV	Q99581	54738
12871-10	TWF1	Twinfilin-1	Q12792	5756	12742-160	TMM8B	Transmembrane protein 8B	A6NDV4	51754
12872-35	CNGA2	Cyclic nucleotide-gated olfactory channel	Q16280	1260	12743-18	BAG5	BAG family molecular chaperone regulator 5	Q9UL15	9529
12873-11	LEUK	Leukosialin	P16150	6693	12746-4	CYH4	Cytohesin-4	Q9UIA0	27128
12875-28	UBTD2	Ubiquitin domain-containing protein 2	Q8WUN7	92181	12747-89	RBM3	RNA-binding protein 3	P98179	5935
12876-39	SPEF1	Sperm flagellar protein 1	Q9Y4P9	25876	12748-6	BRDT	Bromodomain testis-specific protein	Q58F21	676
12878-60	OSB11	Oxysterol-binding protein-related protein 11	Q9BXB4	114885	12750-9	LFA-1 beta-2	Integrin beta-2	P05107	3689
12879-5	p107	Retinoblastoma-like protein 1	P28749	5933	12751-26	ZHX1	Zinc fingers and homeoboxes protein 1	Q9UKY1	11244
12880-1	SV2A	Synaptic vesicle glycoprotein 2A	Q7L0J3	9900	12753-6	APBB2:PID 1	Amyloid beta A4 precursor protein-binding family B member 2:Phosphotyrosine Interaction Domain 1	Q92870	323
12881-17	RDH16	Retinol dehydrogenase 16	O75452	8608	12754-14	CSDC2	Cold shock domain-containing protein C2	Q9Y534	27254
12882-7	PAR11	Poly [ADP-ribose] polymerase 11	Q9NR21	57097	12756-3	BACH2	Transcription regulator protein BACH2	Q9BYV9	60468
12885-42	NR1D2	Nuclear receptor subfamily 1 group D member 2	Q14995	9975	12758-47	GRID2	Glutamate receptor ionotropic, delta-2	O43424	2895
12888-18	SAP30	Histone deacetylase complex subunit SAP30	O75446	8819	12759-47	DRBP76	Interleukin enhancer-binding factor 3	Q12906	3609
12891-1	MILK2	MICAL-like protein 2	Q8IY33	79778	12760-34	ZN774	Zinc finger protein 774	Q6NX45	342132
12892-10	SYTL1	Synaptotagmin-like protein 1	Q8IYJ3	84958	12761-12	APBB2:PID 2	Amyloid beta A4 precursor protein-binding family B member 2:Phosphotyrosine Interaction Domain 2	Q92870	323
12893-159	IP16:HIN 2	Gamma-interferon-inducible protein 16:Isoform 2, Hematopoietic expression, interferon-inducible nature, and nuclear localization 2	Q16666	3428	12763-69	ZN334	Zinc finger protein 334	Q9HCZ1	55713
12894-3	PAXI1	PAX-interacting protein 1	Q6ZW49	22976	12764-3	ELMO1	Engulfment and cell motility protein 1	Q92556	9844
12895-28	DGKB	Diacylglycerol kinase beta	Q9Y6T7	1607	12766-33	GP142	Probable G-protein coupled receptor 142	Q7Z601	350383
12904-180	cubilin	cubilin	O60494	8029	12768-3	PPR3B	Protein phosphatase 1 regulatory subunit 3B	Q86XI6	79660
12923-51	Keratin 17	Keratin, type I cytoskeletal 17	Q04695	3872	12771-19	ZN180	Zinc finger protein 180	Q9UJW8	7733
12925-105	AXIN2	Axin-2	Q9Y2T1	8313	12772-8	NUP98	Nuclear pore complex protein Nup98-Nup96	P52948	4928
12931-16	MCR	Mineralocorticoid receptor	P08235	4306	12774-12	HCN1	Potassium/sodium hyperpolarization-activated cyclic nucleotide-gated channel 1	O60741	348980
12933-17	ENOX1	Ecto-NOX disulfide-thiol exchanger 1	Q8TC92	55068	12775-6	HMGB3	High mobility group protein B3	O15347	3149
12934-1	HERC5	E3 ISG15--protein ligase HERC5	Q9UII4	51191	12777-11	SF01	Splicing factor 1	Q15637	7536
12936-38	RLBP1	Retinaldehyde-binding protein 1	P12271	6017	12779-30	PRDM4	PR domain zinc finger protein 4	Q9UKN5	11108
12939-1	RPAC1	DNA-directed RNA polymerases I and III subunit RPAC1	O15160	9533	12781-2	TRBP2	RISC-loading complex subunit TARBP2	Q15633	6895
12940-35	AL3B1	Aldehyde dehydrogenase family 3 member B1	P43353	221	12783-29	HNRPM	Heterogeneous nuclear ribonucleoprotein M	P52272	4670
12945-33	RAB18	Ras-related protein Rab-18	Q9NP72	22931	12784-10	APBB3:PID 1	Amyloid beta A4 precursor protein-binding family B member 3:Phosphotyrosine Interaction Domain 1,Isoform II	O95704	10307
12954-71	PPARa	Peroxisome proliferator-activated receptor alpha	Q07869	5465	12785-49	KAISO	Transcriptional regulator Kaiso	Q86T24	10009
12956-40	KBP	KIF1-binding protein	Q96EK5	26128	12786-61	GDE5	Glycerophosphocholine phosphodiesterase GPCPD1	Q9NPB8	56261
12957-62	UCR6	Cytochrome b-c1 complex subunit 7	P14927	7381	12787-47	ZN134	Zinc finger protein 134	P52741	7693
12960-9	HXK4	Glucokinase	P35557	2645	12788-6	SGF29	SAGA-associated factor 29 homolog	Q96ES7	112869
12963-1	GP107	Protein GPR107	Q5VW38	57720	12790-10	CCD51	Coiled-coil domain-containing protein 51	Q96ER9	79714
12968-2	CSRP2	Cysteine and glycine-rich protein 2	Q16527	1466	12793-4	PIWL1	Piwi-like protein 1	Q96J94	9271
12970-35	STAU2	Double-stranded RNA-binding protein Staufen homolog 2	Q9NUL3	27067	12794-6	NALP4	NACHT, LRR and PYD domains-containing protein 4	Q96MN2	147945
12975-11	Keratin 20	Keratin, type I cytoskeletal 20	P35900	54474	12795-2	ZN566	Zinc finger protein 566	Q969W8	84924
12976-49	Vinexin b	Vinexin b	O60504	10174	12796-44	NUDT3	Diphosphoinositol polyphosphate phosphohydrolase 1	O95989	11165
12980-31	RBM22	Pre-mRNA-splicing factor RBM22	Q9NW64	55696	12798-46	S4A8	Electroneutral sodium bicarbonate exchanger 1	Q2Y0W8	9498
12986-12	LIN7C	Protein lin-7 homolog C	Q9NUP9	55327	12799-65	DJC27	DnaJ homolog subfamily C member 27	Q9NZQ0	51277
12987-12	SRSF7	Serine/arginine-rich splicing factor 7	Q16629	6432	12800-5	TPPP2	Tubulin polymerization-promoting protein family member 2	P59282	122664
12988-49	EWS	RNA-binding protein EWS	Q01844	2130	12801-33	IRF2	Interferon regulatory factor 2	P14316	3660
12990-39	MAP3K3	Mitogen-activated protein kinase kinase kinase 3	Q99759	4215	12803-9	ZN329	Zinc finger protein 329	Q86UD4	79673
12991-49	CUL9	Cullin-9	Q8IWT3	23113	12804-5	GMEB2	Glucocorticoid modulatory element-binding protein 2	Q9UKD1	26205
12993-21	NPL4	Nuclear protein localization protein 4 homolog	Q8TAT6	55666	12807-89	RHG30	Rho GTPase-activating protein 30	Q7Z6I6	257106
13007-66	LCN10	Epididymal-specific lipocalin-10	Q6JVE6	414332	12808-103	CHSP1	Calcium-regulated heat-stable protein 1	Q9Y2V2	23589
13011-20	RS10	40S ribosomal protein S10	P46783	6204	12811-55	ZN415	Zinc finger protein 415	Q09FC8	55786
13013-41	PRKN2	E3 ubiquitin-protein ligase parkin	O60260	5071	12812-25	ACYP2	Acylphosphatase-2	P14621	98
13022-20	P5I11	Tumor protein p53-inducible protein 11	O14683	9537	12813-18	EHBP1	EH domain-binding protein 1	Q8NDI1	23301
13025-4	FRS2	Fibroblast growth factor receptor substrate 2	Q8WU20	10818	12814-17	RBM40	RNA-binding protein 40	Q96LT9	55599
13027-20	CBX7	Chromobox protein homolog 7	O95931	23492	12815-9	SYIC	Isoleucine--tRNA ligase, cytoplasmic	P41252	3376
13032-1	BECN1	Beclin-1	Q14457	8678	12817-1	GEM	GTP-binding protein GEM	P55040	2669
13039-1	PP1R8	Nuclear inhibitor of protein phosphatase 1	Q12972	5511	12818-159	UT2	Urea transporter 2	Q15849	8170
13041-47	TRAF4	TNF receptor-associated factor 4	Q9BUZ4	9618	12820-1	GRAP	GRB2-related adapter protein	Q13588	10750
13042-7	KCA10	Potassium voltage-gated channel subfamily A member 10	Q16322	3744	12821-6	NAL10	NACHT, LRR and PYD domains-containing protein 10	Q86W26	338322
13043-157	ATAD2	ATPase family AAA domain-containing protein 2	Q6PL18	29028	12822-34	APBB1:PID 1	Amyloid beta A4 precursor protein-binding family B member 1:Phosphotyrosine Interaction Domain 1	O00213	322
13044-5	TS101	Tumor susceptibility gene 101 protein	Q99816	7251	12825-18	DP13A	DCC-interacting protein 13-alpha	Q9UKG1	26060
13053-6	S6A14	Sodium- and chloride-dependent neutral and basic amino acid transporter B(0+)	Q9UN76	11254	12826-5	SC5A5	Sodium/iodide cotransporter	Q92911	6528
13055-53	PSD1	PH and SEC7 domain-containing protein 1	A5PKW4	5662	12827-37	RGS3	Regulator of G-protein signaling 3	P49796	5998
13056-18	S6A16	Orphan sodium- and chloride-dependent neurotransmitter transporter NTT5	Q9GZN6	28968	12830-4	SAP18	Histone deacetylase complex subunit SAP18	O00422	10284
13059-33	RIFK	Riboflavin kinase	Q969G6	55312	12831-21	TESC	Calcineurin B homologous protein 3	Q96BS2	54997
13062-4	GMFG	Glia maturation factor gamma	O60234	9535	12832-10	ASH2L	Set1/Ash2 histone methyltransferase complex subunit ASH2	Q9UBL3	9070
13066-42	EDC4	Enhancer of mRNA-decapping protein 4	Q6P2E9	23644	12834-3	KCNF1	Potassium voltage-gated channel subfamily F member 1	Q9H3M0	3754
13067-5	KGP1B	cGMP-dependent protein kinase 1, beta isozyme	Q13976	5592	12835-101	PYDC1	Pyrin domain-containing protein 1	Q8WXC3	260434
13068-139	CCS	Copper chaperone for superoxide dismutase	O14618	9973	12838-28	DUS15	Dual specificity protein phosphatase 15	Q9H1R2	128853
13073-14	AN32A	Acidic leucine-rich nuclear phosphoprotein 32 family member A	P39687	8125	12842-43	STX10	Syntaxin-10	O60499	8677
13076-4	FXR1	Fragile X mental retardation syndrome-related protein 1	P51114	8087	12843-6	ZN410	Zinc finger protein 410	Q86VK4	57862
13078-3	CETN2	Centrin-2	P41208	1069	12844-10	BAG4	BAG family molecular chaperone regulator 4	O95429	9530
13082-9	UN45A	Protein unc-45 homolog A	Q9H3U1	55898	12845-18	SNX17	Sorting nexin-17	Q15036	9784
13083-18	SYVC	Valine--tRNA ligase	P26640	7407	12846-3	FBXL5	F-box/LRR-repeat protein 5	Q9UKA1	26234
13085-18	GLP1R:CD	Glucagon-like peptide 1 receptor:Cytoplasmic domain	P43220	2740	12847-27	MCE1	mRNA-capping enzyme	O60942	8732
13088-397	BTC	Betacellulin	P35070	685	12848-9	ARHG2	Rho guanine nucleotide exchange factor 2	Q92974	9181
13089-6	HIF-1a	Hypoxia-inducible factor 1-alpha	Q16665	3091	12849-25	GSKIP	GSK3-beta interaction protein	Q9P0R6	51527
13090-17	S100A6	Protein S100-A6	P06703	6277	12851-5	DPOLM	DNA-directed DNA/RNA polymerase mu	Q9NP87	27434
13093-6	SECTM1	Secreted and transmembrane protein 1	Q8WVN6	6398	12853-112	TMOD2	Tropomodulin-2	Q9NZR1	29767
13094-75	RSPO3	R-spondin-3	Q9BXY4	84870	12854-3	TEAD3	Transcriptional enhancer factor TEF-5	Q99594	7005
13095-51	PSP	Lithostathine-1-alpha	P05451	5967	12855-16	CT032	Cas scaffolding protein family member 4	Q9NQ75	57091
13097-11	Apoptosis regulator Bcl-W	Bcl-2-like protein 2	Q92843	599	12856-14	TM237	Transmembrane protein 237	Q96Q45	65062
13098-93	VEGF-D	Vascular endothelial growth factor D	O43915	2277	12859-33	PECI	Enoyl-CoA delta isomerase 2, mitochondrial	O75521	10455
13101-60	SOST	Sclerostin	Q9BQB4	50964	12860-7	cAMP-regulated phosphoprotein 21	cAMP-regulated phosphoprotein 21	Q9UBL0	10777
13102-1	FAM3D	Protein FAM3D	Q96BQ1	131177	12861-13	TMOD3	Tropomodulin-3	Q9NYL9	29766
13103-125	CSH	Chorionic somatomammotropin hormone	P0DML2|P0DML3	1442	12862-14	CASL	Enhancer of filamentation 1	Q14511	4739
13104-32	EFNB1	Ephrin-B1	P98172	1947	12864-9	NIPA4	Magnesium transporter NIPA4	Q0D2K0	348938
13105-7	SNP25	Synaptosomal-associated protein 25	P60880	6616	12867-40	DYLT3	Dynein light chain Tctex-type 3	P51808	6990
13107-9	LYPD3	Ly6/PLAUR domain-containing protein 3	O95274	27076	12869-68	DDX6	Probable ATP-dependent RNA helicase DDX6	P26196	1656
13109-82	NEGR1	Neuronal growth regulator 1	Q7Z3B1	257194	12871-10	TWF1	Twinfilin-1	Q12792	5756
13111-79	BCL6	B-cell lymphoma 6 protein	P41182	604	12872-35	CNGA2	Cyclic nucleotide-gated olfactory channel	Q16280	1260
13112-179	FSTL1	Follistatin-related protein 1	Q12841	11167	12873-11	LEUK	Leukosialin	P16150	6693
13113-7	Osteopontin	Osteopontin	P10451	6696	12875-28	UBTD2	Ubiquitin domain-containing protein 2	Q8WUN7	92181
13114-50	Lumican	Lumican	P51884	4060	12876-39	SPEF1	Sperm flagellar protein 1	Q9Y4P9	25876
13116-25	CD177	CD177 antigen	Q8N6Q3	57126	12878-60	OSB11	Oxysterol-binding protein-related protein 11	Q9BXB4	114885
13118-5	SMOC1	SPARC-related modular calcium-binding protein 1	Q9H4F8	64093	12879-5	p107	Retinoblastoma-like protein 1	P28749	5933
13119-26	protein Z inhibitor	Protein Z-dependent protease inhibitor	Q9UK55	51156	12880-1	SV2A	Synaptic vesicle glycoprotein 2A	Q7L0J3	9900
13122-19	FLRT2	Leucine-rich repeat transmembrane protein FLRT2	O43155	23768	12881-17	RDH16	Retinol dehydrogenase 16	O75452	8608
13123-3	FLRT3:ECD	Leucine-rich repeat transmembrane protein FLRT3:Extracellular domain	Q9NZU0	23767	12882-7	PAR11	Poly [ADP-ribose] polymerase 11	Q9NR21	57097
13124-20	ISLR2	Immunoglobulin superfamily containing leucine-rich repeat protein 2	Q6UXK2	57611	12885-42	NR1D2	Nuclear receptor subfamily 1 group D member 2	Q14995	9975
13125-45	Vitronectin	Vitronectin	P04004	7448	12888-18	SAP30	Histone deacetylase complex subunit SAP30	O75446	8819
13126-52	DSC2	Desmocollin-2	Q02487	1824	12891-1	MILK2	MICAL-like protein 2	Q8IY33	79778
13129-40	LDLR	Low-density lipoprotein receptor	P01130	3949	12892-10	SYTL1	Synaptotagmin-like protein 1	Q8IYJ3	84958
13130-150	HXK2	Hexokinase-2	P52789	3099	12893-159	IP16:HIN 2	Gamma-interferon-inducible protein 16:Isoform 2, Hematopoietic expression, interferon-inducible nature, and nuclear localization 2	Q16666	3428
13131-5	HXK1	Hexokinase-1	P19367	3098	12894-3	PAXI1	PAX-interacting protein 1	Q6ZW49	22976
13132-14	SEM5A	Semaphorin-5A	Q13591	9037	12895-28	DGKB	Diacylglycerol kinase beta	Q9Y6T7	1607
13133-73	LTBP4	Latent-transforming growth factor beta-binding protein 4	Q8N2S1	8425	12904-180	cubilin	cubilin	O60494	8029
13228-75	MDM2	E3 ubiquitin-protein ligase Mdm2	Q00987	4193	12916-3	MTCP1	Protein p13 MTCP-1	P56278	4515
13229-20	MDM4	Protein Mdm4	O15151	4194	12923-51	Keratin 17	Keratin, type I cytoskeletal 17	Q04695	3872
13230-174	IgG2, Kappa	Ig gamma-2, Kappa	P01859		12925-105	AXIN2	Axin-2	Q9Y2T1	8313
13231-90	IgG4, Kappa	Ig gamma-4, Kappa	P01861		12931-16	MCR	Mineralocorticoid receptor	P08235	4306
13236-25	WNT3A	Protein Wnt-3a	P56704	89780	12933-17	ENOX1	Ecto-NOX disulfide-thiol exchanger 1	Q8TC92	55068
13240-170	SHAN1	SH3 and multiple ankyrin repeat domains protein 1	Q9Y566	50944	12934-1	HERC5	E3 ISG15--protein ligase HERC5	Q9UII4	51191
13242-134	SHAN3	SH3 and multiple ankyrin repeat domains protein 3	Q9BYB0		12936-38	RLBP1	Retinaldehyde-binding protein 1	P12271	6017
13268-45	WNT5A	Protein Wnt-5a	P41221	7474	12939-1	RPAC1	DNA-directed RNA polymerases I and III subunit RPAC1	O15160	9533
13374-4	DB113	Beta-defensin 113	Q30KQ7	245927	12940-35	AL3B1	Aldehyde dehydrogenase family 3 member B1	P43353	221
13375-48	SNG3	Synaptogyrin-3	O43761	9143	12945-33	RAB18	Ras-related protein Rab-18	Q9NP72	22931
13377-3	C56D1	Cytochrome b561 domain-containing protein 1	Q8N8Q1	284613	12954-71	PPARa	Peroxisome proliferator-activated receptor alpha	Q07869	5465
13378-80	YD286	Glutaredoxin-like protein C5orf63	A6NC05	401207	12956-40	KBP	KIF1-binding protein	Q96EK5	26128
13381-49	B4GT1	Beta-1,4-galactosyltransferase 1	P15291	2683	12957-62	UCR6	Cytochrome b-c1 complex subunit 7	P14927	7381
13384-110	FUMH	Fumarate hydratase, mitochondrial	P07954	2271	12960-9	HXK4	Glucokinase	P35557	2645
13386-248	RNF34	E3 ubiquitin-protein ligase RNF34	Q969K3	80196	12963-1	GP107	Protein GPR107	Q5VW38	57720
13387-55	EHF	ETS homologous factor	Q9NZC4	26298	12968-2	CSRP2	Cysteine and glycine-rich protein 2	Q16527	1466
13388-57	NEC1	Neuroendocrine convertase 1	P29120	5122	12970-35	STAU2	Double-stranded RNA-binding protein Staufen homolog 2	Q9NUL3	27067
13392-13	AT1B1	Sodium/potassium-transporting ATPase subunit beta-1	P05026	481	12975-11	Keratin 20	Keratin, type I cytoskeletal 20	P35900	54474
13393-46	DERL1	Derlin-1	Q9BUN8	79139	12976-49	Vinexin b	Vinexin b	O60504	10174
13397-88	HBD-2	Beta-defensin 4A	O15263	100289462	12980-31	RBM22	Pre-mRNA-splicing factor RBM22	Q9NW64	55696
13399-33	RELL1	RELT-like protein 1	Q8IUW5	768211	12986-12	LIN7C	Protein lin-7 homolog C	Q9NUP9	55327
13403-5	ETV5	ETS translocation variant 5	P41161	2119	12987-12	SRSF7	Serine/arginine-rich splicing factor 7	Q16629	6432
13405-61	ISK2	Serine protease inhibitor Kazal-type 2	P20155	6691	12988-49	EWS	RNA-binding protein EWS	Q01844	2130
13411-21	RNF41	E3 ubiquitin-protein ligase NRDP1	Q9H4P4	10193	12990-39	MAP3K3	Mitogen-activated protein kinase kinase kinase 3	Q99759	4215
13412-5	WFDC6	WAP four-disulfide core domain protein 6	Q9BQY6	140870	12991-49	CUL9	Cullin-9	Q8IWT3	23113
13416-8	T132D	Transmembrane protein 132D	Q14C87	121256	12993-21	NPL4	Nuclear protein localization protein 4 homolog	Q8TAT6	55666
13421-17	KISHB	Protein kish-B	Q9NRX6	56900	13007-66	LCN10	Epididymal-specific lipocalin-10	Q6JVE6	414332
13422-66	ENOX2	Ecto-NOX disulfide-thiol exchanger 2	Q16206	10495	13011-20	RS10	40S ribosomal protein S10	P46783	6204
13423-94	CJ058	Redox-regulatory protein FAM213A	Q9BRX8	84293	13013-41	PRKN2	E3 ubiquitin-protein ligase parkin	O60260	5071
13427-66	MA1C1	Mannosyl-oligosaccharide 1,2-alpha-mannosidase IC	Q9NR34	57134	13022-20	P5I11	Tumor protein p53-inducible protein 11	O14683	9537
13429-3	WF10A	WAP four-disulfide core domain protein 10A	Q9H1F0	140832	13025-4	FRS2	Fibroblast growth factor receptor substrate 2	Q8WU20	10818
13430-50	UT1	Urea transporter 1	Q13336	6563	13027-20	CBX7	Chromobox protein homolog 7	O95931	23492
13431-74	F159A	Membrane protein FAM159A	Q6UWV7	348378	13032-1	BECN1	Beclin-1	Q14457	8678
13434-172	PARVA	Alpha-parvin	Q9NVD7	55742	13039-1	PP1R8	Nuclear inhibitor of protein phosphatase 1	Q12972	5511
13435-31	IL-20 Rb	Interleukin-20 receptor subunit beta	Q6UXL0	53833	13041-47	TRAF4	TNF receptor-associated factor 4	Q9BUZ4	9618
13436-54	MAZ	Myc-associated zinc finger protein	P56270	4150	13042-7	KCA10	Potassium voltage-gated channel subfamily A member 10	Q16322	3744
13438-115	CHRD	Chordin	Q9H2X0	8646	13043-157	ATAD2	ATPase family AAA domain-containing protein 2	Q6PL18	29028
13439-6	IQCF3	IQ domain-containing protein F3	P0C7M6	401067	13044-5	TS101	Tumor susceptibility gene 101 protein	Q99816	7251
13441-30	DIXC1	Dixin	Q155Q3	85458	13053-6	S6A14	Sodium- and chloride-dependent neutral and basic amino acid transporter B(0+)	Q9UN76	11254
13447-42	SPRN	Shadow of prion protein	Q5BIV9	503542	13054-87	Profilin II	Profilin-2	P35080	5217
13449-25	SF3B4	Splicing factor 3B subunit 4	Q15427	10262	13055-53	PSD1	PH and SEC7 domain-containing protein 1	A5PKW4	5662
13450-49	UBP8	Ubiquitin carboxyl-terminal hydrolase 8	P40818	9101	13056-18	S6A16	Orphan sodium- and chloride-dependent neurotransmitter transporter NTT5	Q9GZN6	28968
13451-2	FNDC4	Fibronectin type III domain-containing protein 4	Q9H6D8	64838	13059-33	RIFK	Riboflavin kinase	Q969G6	55312
13452-113	SIM13	Small integral membrane protein 13	P0DJ93	221710	13062-4	GMFG	Glia maturation factor gamma	O60234	9535
13453-2	RM33	39S ribosomal protein L33, mitochondrial	O75394	9553	13066-42	EDC4	Enhancer of mRNA-decapping protein 4	Q6P2E9	23644
13457-33	ELF5	ETS-related transcription factor Elf-5	Q9UKW6	2001	13067-5	KGP1B	cGMP-dependent protein kinase 1, beta isozyme	Q13976	5592
13459-30	CI167	Torsin-4A	Q9NXH8	54863	13068-139	CCS	Copper chaperone for superoxide dismutase	O14618	9973
13460-4	CHAD	Chondroadherin	O15335	1101	13073-14	AN32A	Acidic leucine-rich nuclear phosphoprotein 32 family member A	P39687	8125
13463-1	PXDN	Peroxidasin homolog	Q92626	7837	13076-4	FXR1	Fragile X mental retardation syndrome-related protein 1	P51114	8087
13464-8	NRAC	Nutritionally-regulated adipose and cardiac enriched protein homolog	Q8N912	400258	13078-3	CETN2	Centrin-2	P41208	1069
13465-5	CCP1	Calcipressin-1	P53805	1827	13082-9	UN45A	Protein unc-45 homolog A	Q9H3U1	55898
13468-5	NEUL4	Neuralized-like protein 4	Q96JN8	84461	13083-18	SYVC	Valine--tRNA ligase	P26640	7407
13470-43	PTH1R	Parathyroid hormone/parathyroid hormone-related peptide receptor	Q03431	5745	13085-18	GLP1R:CD	Glucagon-like peptide 1 receptor:Cytoplasmic domain	P43220	2740
13472-35	HDHD2	Haloacid dehalogenase-like hydrolase domain-containing protein 2	Q9H0R4	84064	13088-397	BTC	Betacellulin	P35070	685
13473-55	IP3KA	Inositol-trisphosphate 3-kinase A	P23677	3706	13089-6	HIF-1a	Hypoxia-inducible factor 1-alpha	Q16665	3091
13474-40	GSTK1	Glutathione S-transferase kappa 1	Q9Y2Q3	373156	13090-17	S100A6	Protein S100-A6	P06703	6277
13475-10	UB2D4	Ubiquitin-conjugating enzyme E2 D4	Q9Y2X8	51619	13093-6	SECTM1	Secreted and transmembrane protein 1	Q8WVN6	6398
13476-16	KIN17	DNA/RNA-binding protein KIN17	O60870	22944	13094-75	RSPO3	R-spondin-3	Q9BXY4	84870
13477-65	LT4R1	Leukotriene B4 receptor 1	Q15722	1241	13095-51	PSP	Lithostathine-1-alpha	P05451	5967
13479-8	F1712	Protein FAM171A2	A8MVW0	284069	13097-11	Apoptosis regulator Bcl-W	Bcl-2-like protein 2	Q92843	599
13481-24	TCEA2	Transcription elongation factor A protein 2	Q15560	6919	13098-93	VEGF-D	Vascular endothelial growth factor D	O43915	2277
13482-14	CNOT1	CCR4-NOT transcription complex subunit 1	A5YKK6	23019	13101-60	SOST	Sclerostin	Q9BQB4	50964
13484-69	CO1A1:N-term propeptide	Collagen alpha-1(I) chain:N-term propeptide	P02452	1277	13102-1	FAM3D	Protein FAM3D	Q96BQ1	131177
13485-20	TM87B	Transmembrane protein 87B	Q96K49	84910	13103-125	CSH	Chorionic somatomammotropin hormone	P0DML2|P0DML3	1442
13486-9	PKD2:CD 1	Polycystin-2:Cytoplasmic domain 1	Q13563	5311	13104-32	EFNB1	Ephrin-B1	P98172	1947
13487-24	UN93B	Protein unc-93 homolog B1	Q9H1C4	81622	13105-7	SNP25	Synaptosomal-associated protein 25	P60880	6616
13488-3	ARFP1	Arfaptin-1	P53367	27236	13107-9	LYPD3	Ly6/PLAUR domain-containing protein 3	O95274	27076
13490-1	MPP6	MAGUK p55 subfamily member 6	Q9NZW5	51678	13109-82	NEGR1	Neuronal growth regulator 1	Q7Z3B1	257194
13491-40	PDE6D	Retinal rod rhodopsin-sensitive cGMP 3',5'-cyclic phosphodiesterase subunit delta	O43924	5147	13111-79	BCL6	B-cell lymphoma 6 protein	P41182	604
13492-44	HSPA9B	Stress-70 protein, mitochondrial	P38646	3313	13112-179	FSTL1	Follistatin-related protein 1	Q12841	11167
13493-5	GRID1	Glutamate receptor ionotropic, delta-1	Q9ULK0	2894	13113-7	Osteopontin	Osteopontin	P10451	6696
13494-6	CERS5	Ceramide synthase 5	Q8N5B7	91012	13114-50	Lumican	Lumican	P51884	4060
13495-48	HCAR2	Hydroxycarboxylic acid receptor 2	Q8TDS4	338442	13116-25	CD177	CD177 antigen	Q8N6Q3	57126
13496-19	HMCS1	Hydroxymethylglutaryl-CoA synthase, cytoplasmic	Q01581	3157	13117-232	CHKB	Choline/ethanolamine kinase	Q9Y259	1120
13497-34	EIF3J	Eukaryotic translation initiation factor 3 subunit J	O75822	8669	13118-5	SMOC1	SPARC-related modular calcium-binding protein 1	Q9H4F8	64093
13498-1	MIOX	Inositol oxygenase	Q9UGB7	55586	13119-26	protein Z inhibitor	Protein Z-dependent protease inhibitor	Q9UK55	51156
13499-30	Coagulation Factor VIII	Coagulation Factor VIII	P00451	2157	13122-19	FLRT2	Leucine-rich repeat transmembrane protein FLRT2	O43155	23768
13501-10	S35G2	Solute carrier family 35 member G2	Q8TBE7	80723	13123-3	FLRT3:ECD	Leucine-rich repeat transmembrane protein FLRT3:Extracellular domain	Q9NZU0	23767
13502-2	S2611	Sodium-independent sulfate anion transporter	Q86WA9	284129	13124-20	ISLR2	Immunoglobulin superfamily containing leucine-rich repeat protein 2	Q6UXK2	57611
13503-19	PRAF3	PRA1 family protein 3	O75915	10550	13125-45	Vitronectin	Vitronectin	P04004	7448
13506-10	DUS2L	tRNA-dihydrouridine(20) synthase [NAD(P)+]-like	Q9NX74	54920	13126-52	DSC2	Desmocollin-2	Q02487	1824
13507-51	TRADD	Tumor necrosis factor receptor type 1-associated DEATH domain protein	Q15628	8717	13129-40	LDLR	Low-density lipoprotein receptor	P01130	3949
13509-5	SCAM5	Secretory carrier-associated membrane protein 5	Q8TAC9	192683	13130-150	HXK2	Hexokinase-2	P52789	3099
13510-7	AT2A3	Sarcoplasmic/endoplasmic reticulum calcium ATPase 3	Q93084	489	13131-5	HXK1	Hexokinase-1	P19367	3098
13511-29	SATB1	DNA-binding protein SATB1	Q01826	6304	13132-14	SEM5A	Semaphorin-5A	Q13591	9037
13512-28	HNRPR	Heterogeneous nuclear ribonucleoprotein R	O43390	10236	13133-73	LTBP4	Latent-transforming growth factor beta-binding protein 4	Q8N2S1	8425
13513-174	PIAS3	E3 SUMO-protein ligase PIAS3	Q9Y6X2	10401	13228-75	MDM2	E3 ubiquitin-protein ligase Mdm2	Q00987	4193
13514-121	Rab-1C	Ras-related protein Rab-35	Q15286	11021	13229-20	MDM4	Protein Mdm4	O15151	4194
13515-8	RPR1A	Regulation of nuclear pre-mRNA domain-containing protein 1A	Q96P16	55197	13230-174	IgG2, Kappa	Ig gamma-2, Kappa	P01859	3501
13516-46	TMM85	ER membrane protein complex subunit 4	Q5J8M3	51234	13231-90	IgG4, Kappa	Ig gamma-4, Kappa	P01861	3503
13517-3	PTHD3	Patched domain-containing protein 3	Q3KNS1	374308	13236-25	WNT3A	Protein Wnt-3a	P56704	89780
13518-5	ASAP2	Arf-GAP with SH3 domain, ANK repeat and PH domain-containing protein 2	O43150	8853	13240-170	SHAN1	SH3 and multiple ankyrin repeat domains protein 1	Q9Y566	50944
13519-112	ARHGP	Rho guanine nucleotide exchange factor 25	Q86VW2	115557	13242-134	SHAN3	SH3 and multiple ankyrin repeat domains protein 3	Q9BYB0
13522-20	VISL1	Visinin-like protein 1	P62760	7447	13256-21	SHAN1	SH3 and multiple ankyrin repeat domains protein 1	Q9Y566	50944
13524-25	H6ST2	Heparan-sulfate 6-O-sulfotransferase 2	Q96MM7	90161	13268-45	WNT5A	Protein Wnt-5a	P41221	7474
13525-17	KCNG4	Potassium voltage-gated channel subfamily G member 4	Q8TDN1	93107	13374-4	DB113	Beta-defensin 113	Q30KQ7	245927
13526-5	LA:RRM	Lupus La protein:RNA recognition motif	P05455	6741	13375-48	SNG3	Synaptogyrin-3	O43761	9143
13529-39	NP1L2	Nucleosome assembly protein 1-like 2	Q9ULW6	4674	13377-3	C56D1	Cytochrome b561 domain-containing protein 1	Q8N8Q1	284613
13530-5	UR2R	Urotensin-2 receptor	Q9UKP6	2837	13378-80	YD286	Glutaredoxin-like protein C5orf63	A6NC05	401207
13532-25	NEPR1	Nuclear envelope phosphatase-regulatory subunit 1	Q8N9A8	255919	13381-49	B4GT1	Beta-1,4-galactosyltransferase 1	P15291	2683
13534-20	MYOM2	Myomesin-2	P54296	9172	13384-110	FUMH	Fumarate hydratase, mitochondrial	P07954	2271
13535-2	C43BP:PH domain	Collagen type IV alpha-3-binding protein:PH domain	Q9Y5P4	10087	13386-248	RNF34	E3 ubiquitin-protein ligase RNF34	Q969K3	80196
13536-56	POLI	DNA polymerase iota	Q9UNA4	11201	13387-55	EHF	ETS homologous factor	Q9NZC4	26298
13539-131	KCNN1	Small conductance calcium-activated potassium channel protein 1	Q92952	3780	13388-57	NEC1	Neuroendocrine convertase 1	P29120	5122
13540-1	GPR26	G-protein coupled receptor 26	Q8NDV2	2849	13392-13	AT1B1	Sodium/potassium-transporting ATPase subunit beta-1	P05026	481
13541-1	MYCT1	Myc target protein 1	Q8N699	80177	13393-46	DERL1	Derlin-1	Q9BUN8	79139
13544-9	HMHA1	Rho GTPase-activating protein 45	Q92619	23526	13397-88	HBD-2	Beta-defensin 4A	O15263	100289462
13545-97	EIF1A	Probable RNA-binding protein EIF1AD	Q8N9N8	84285	13399-33	RELL1	RELT-like protein 1	Q8IUW5	768211
13547-5	5HT7R	5-hydroxytryptamine receptor 7	P34969	3363	13403-5	ETV5	ETS translocation variant 5	P41161	2119
13548-53	PPC1A	Phosphatidate phosphatase PPAPDC1A	Q5VZY2	196051	13405-61	ISK2	Serine protease inhibitor Kazal-type 2	P20155	6691
13549-15	ADA29	Disintegrin and metalloproteinase domain-containing protein 29	Q9UKF5	11086	13406-161	CLM6	CMRF35-like molecule 6	Q08708	10871
13552-7	SWP70	Switch-associated protein 70	Q9UH65	23075	13408-23	WFKN2	WAP, Kazal, immunoglobulin, Kunitz and NTR domain-containing protein 2	Q8TEU8	124857
13553-4	DCNL3	DCN1-like protein 3	Q8IWE4	123879	13411-21	RNF41	E3 ubiquitin-protein ligase NRDP1	Q9H4P4	10193
13554-78	REPI1	Replication initiator 1	Q9BWE0	29803	13412-5	WFDC6	WAP four-disulfide core domain protein 6	Q9BQY6	140870
13556-28	5HT2A	5-hydroxytryptamine receptor 2A	P28223	3356	13416-8	T132D	Transmembrane protein 132D	Q14C87	121256
13557-3	Nectin 3	Nectin-3	Q9NQS3	25945	13421-17	KISHB	Protein kish-B	Q9NRX6	56900
13561-5	5HT6R	5-hydroxytryptamine receptor 6	P50406	3362	13422-66	ENOX2	Ecto-NOX disulfide-thiol exchanger 2	Q16206	10495
13563-259	ACBD7	Acyl-CoA-binding domain-containing protein 7	Q8N6N7	414149	13423-94	CJ058	Redox-regulatory protein FAM213A	Q9BRX8	84293
13565-2	p130	Retinoblastoma-like protein 2	Q08999	5934	13427-66	MA1C1	Mannosyl-oligosaccharide 1,2-alpha-mannosidase IC	Q9NR34	57134
13566-2	SSU72	RNA polymerase II subunit A C-terminal domain phosphatase SSU72	Q9NP77	29101	13429-3	WF10A	WAP four-disulfide core domain protein 10A	Q9H1F0	140832
13567-1	DPYL2	Dihydropyrimidinase-related protein 2	Q16555	1808	13430-50	UT1	Urea transporter 1	Q13336	6563
13568-30	PSMD4	26S proteasome non-ATPase regulatory subunit 4	P55036	5710	13431-74	F159A	Membrane protein FAM159A	Q6UWV7	348378
13570-43	VIGLN	Vigilin	Q00341	3069	13432-9	ZFY27:CD region 1	Protrudin:Cytoplasmic domain, region 1, isoform 6	Q5T4F4	118813
13572-43	PSD11	26S proteasome non-ATPase regulatory subunit 11	O00231	5717	13434-172	PARVA	Alpha-parvin	Q9NVD7	55742
13573-5	p21-ARC	Actin-related protein 2/3 complex subunit 3	O15145	10094	13435-31	IL-20 Rb	Interleukin-20 receptor subunit beta	Q6UXL0	53833
13574-50	RND1	Rho-related GTP-binding protein Rho6	Q92730	27289	13436-54	MAZ	Myc-associated zinc finger protein	P56270	4150
13575-40	DVL2	Segment polarity protein dishevelled homolog DVL-2	O14641	1856	13438-115	CHRD	Chordin	Q9H2X0	8646
13577-25	U2AF2	Splicing factor U2AF 65 kDa subunit	P26368	11338	13439-6	IQCF3	IQ domain-containing protein F3	P0C7M6	401067
13578-98	ABLM3	Actin-binding LIM protein 3	O94929	22885	13441-30	DIXC1	Dixin	Q155Q3	85458
13580-2	Sperm-associated antigen 2	UDP-N-acetylhexosamine pyrophosphorylase	Q16222	6675	13447-42	SPRN	Shadow of prion protein	Q5BIV9	503542
13583-19	Apaf-1	Apoptotic protease-activating factor 1	O14727	317	13449-25	SF3B4	Splicing factor 3B subunit 4	Q15427	10262
13587-10	RGAP1	Rac GTPase-activating protein 1	Q9H0H5	29127	13450-49	UBP8	Ubiquitin carboxyl-terminal hydrolase 8	P40818	9101
13588-11	ANXA9	Annexin A9	O76027	8416	13451-2	FNDC4	Fibronectin type III domain-containing protein 4	Q9H6D8	64838
13589-10	APBB3:PID 2	Amyloid beta A4 precursor protein-binding family B member 3:Phosphotyrosine Interaction Domain 2, Isoform IV	O95704	10307	13452-113	SIM13	Small integral membrane protein 13	P0DJ93	221710
13590-1	ORN	Oligoribonuclease, mitochondrial	Q9Y3B8	25996	13453-2	RM33	39S ribosomal protein L33, mitochondrial	O75394	9553
13591-31	PRI1	DNA primase small subunit	P49642	5557	13457-33	ELF5	ETS-related transcription factor Elf-5	Q9UKW6	2001
13594-158	GGA1	ADP-ribosylation factor-binding protein GGA1	Q9UJY5	26088	13459-30	CI167	Torsin-4A	Q9NXH8	54863
13595-20	THTPA	Thiamine-triphosphatase	Q9BU02	79178	13460-4	CHAD	Chondroadherin	O15335	1101
13596-3	RB27B	Ras-related protein Rab-27B	O00194	5874	13463-1	PXDN	Peroxidasin homolog	Q92626	7837
13597-20	RAB31	Ras-related protein Rab-31	Q13636	11031	13464-8	NRAC	Nutritionally-regulated adipose and cardiac enriched protein homolog	Q8N912	400258
13599-15	RABEK	Rab9 effector protein with kelch motifs	Q7Z6M1	10244	13465-5	CCP1	Calcipressin-1	P53805	1827
13602-6	NH2L1	NHP2-like protein 1	P55769	4809	13468-5	NEUL4	Neuralized-like protein 4	Q96JN8	84461
13603-7	RFESD	Rieske domain-containing protein	Q8TAC1	317671	13470-43	PTH1R	Parathyroid hormone/parathyroid hormone-related peptide receptor	Q03431	5745
13604-27	NEUL1	E3 ubiquitin-protein ligase NEURL1	O76050	9148	13472-35	HDHD2	Haloacid dehalogenase-like hydrolase domain-containing protein 2	Q9H0R4	84064
13605-16	ANX10	Annexin A10	Q9UJ72	11199	13473-55	IP3KA	Inositol-trisphosphate 3-kinase A	P23677	3706
13609-11	GTF2I	General transcription factor II-I	P78347	2969	13474-40	GSTK1	Glutathione S-transferase kappa 1	Q9Y2Q3	373156
13610-9	MAGE-10	Melanoma-associated antigen 10	P43363	4109	13475-10	UB2D4	Ubiquitin-conjugating enzyme E2 D4	Q9Y2X8	51619
13612-7	CYTIP	Cytohesin-interacting protein	O60759	9595	13476-16	KIN17	DNA/RNA-binding protein KIN17	O60870	22944
13613-23	Adenylate kinase isoenzyme 5	Adenylate kinase isoenzyme 5	Q9Y6K8	26289	13477-65	LT4R1	Leukotriene B4 receptor 1	Q15722	1241
13614-6	CREB-binding protein	CREB-binding protein	Q92793	1387	13479-8	F1712	Protein FAM171A2	A8MVW0	284069
13615-60	NCK2	Cytoplasmic protein NCK2	O43639	8440	13481-24	TCEA2	Transcription elongation factor A protein 2	Q15560	6919
13618-15	MD1L1	Mitotic spindle assembly checkpoint protein MAD1	Q9Y6D9	8379	13482-14	CNOT1	CCR4-NOT transcription complex subunit 1	A5YKK6	23019
13620-10	ASNA	ATPase ASNA1	O43681	439	13484-69	CO1A1:N-term propeptide	Collagen alpha-1(I) chain:N-term propeptide	P02452	1277
13621-31	AP2A2	AP-2 complex subunit alpha-2	O94973	161	13485-20	TM87B	Transmembrane protein 87B	Q96K49	84910
13622-16	2A5A	Serine/threonine-protein phosphatase 2A 56 kDa regulatory subunit alpha isoform	Q15172	5525	13486-9	PKD2:CD 1	Polycystin-2:Cytoplasmic domain 1	Q13563	5311
13623-4	MLL2	Histone-lysine N-methyltransferase 2D	O14686	8085	13487-24	UN93B	Protein unc-93 homolog B1	Q9H1C4	81622
13624-17	NADK	NAD kinase	O95544	65220	13488-3	ARFP1	Arfaptin-1	P53367	27236
13625-19	LA:HTH	Lupus La protein:HTH La-type RNA-binding domain	P05455	6741	13490-1	MPP6	MAGUK p55 subfamily member 6	Q9NZW5	51678
13628-58	GRB14	Growth factor receptor-bound protein 14	Q14449	2888	13491-40	PDE6D	Retinal rod rhodopsin-sensitive cGMP 3',5'-cyclic phosphodiesterase subunit delta	O43924	5147
13629-25	ATG4B	Cysteine protease ATG4B	Q9Y4P1	23192	13492-44	HSPA9B	Stress-70 protein, mitochondrial	P38646	3313
13631-1	RB binding protein 5	Retinoblastoma-binding protein 5	Q15291	5929	13493-5	GRID1	Glutamate receptor ionotropic, delta-1	Q9ULK0	2894
13632-10	Zyxin	Zyxin	Q15942	7791	13494-6	CERS5	Ceramide synthase 5	Q8N5B7	91012
13634-209	PIR	Pirin	O00625	8544	13495-48	HCAR2	Hydroxycarboxylic acid receptor 2	Q8TDS4	338442
13636-20	NP1L1	Nucleosome assembly protein 1-like 1	P55209	4673	13496-19	HMCS1	Hydroxymethylglutaryl-CoA synthase, cytoplasmic	Q01581	3157
13639-101	USO1	General vesicular transport factor p115	O60763	8615	13497-34	EIF3J	Eukaryotic translation initiation factor 3 subunit J	O75822	8669
13642-90	CIG49	Interferon-induced protein with tetratricopeptide repeats 3	O14879	3437	13498-1	MIOX	Inositol oxygenase	Q9UGB7	55586
13644-30	HGS	Hepatocyte growth factor-regulated tyrosine kinase substrate	O14964	9146	13499-30	Coagulation Factor VIII	Coagulation Factor VIII	P00451	2157
13645-14	PRP16	Pre-mRNA-splicing factor ATP-dependent RNA helicase PRP16	Q92620	9785	13501-10	S35G2	Solute carrier family 35 member G2	Q8TBE7	80723
13650-11	KCIP1	Kv channel-interacting protein 1	Q9NZI2	30820	13502-2	S2611	Sodium-independent sulfate anion transporter	Q86WA9	284129
13651-54	ZFP91	E3 ubiquitin-protein ligase ZFP91	Q96JP5	80829	13503-19	PRAF3	PRA1 family protein 3	O75915	10550
13652-2	TM1L1	TOM1-like protein 1	O75674	10040	13504-147	HNRPR	Heterogeneous nuclear ribonucleoprotein R	O43390	10236
13653-335	MACD1	O-acetyl-ADP-ribose deacetylase MACROD1	Q9BQ69	28992	13506-10	DUS2L	tRNA-dihydrouridine(20) synthase [NAD(P)+]-like	Q9NX74	54920
13654-1	ROCK2	Rho-associated protein kinase 2	O75116	9475	13507-51	TRADD	Tumor necrosis factor receptor type 1-associated DEATH domain protein	Q15628	8717
13655-34	Nucleolin	Nucleolin	P19338	4691	13509-5	SCAM5	Secretory carrier-associated membrane protein 5	Q8TAC9	192683
13657-2	PNKP	Bifunctional polynucleotide phosphatase/kinase	Q96T60	11284	13510-7	AT2A3	Sarcoplasmic/endoplasmic reticulum calcium ATPase 3	Q93084	489
13658-31	PDGF-CC	Platelet-derived growth factor C	Q9NRA1	56034	13511-29	SATB1	DNA-binding protein SATB1	Q01826	6304
13659-36	AT131	Manganese-transporting ATPase 13A1	Q9HD20	57130	13512-28	HNRPR	Heterogeneous nuclear ribonucleoprotein R	O43390	10236
13665-35	PP2A, subunit B	Serine/threonine-protein phosphatase 2A regulatory subunit B'' subunit alpha	Q06190	5523	13513-174	PIAS3	E3 SUMO-protein ligase PIAS3	Q9Y6X2	10401
13666-222	Carbonic Anhydrase X	Carbonic anhydrase-related protein 10	Q9NS85	56934	13514-121	Rab-1C	Ras-related protein Rab-35	Q15286	11021
13669-6	FGFR-3:ECD	Fibroblast growth factor receptor 3:Extracellular domain	P22607	2261	13515-8	RPR1A	Regulation of nuclear pre-mRNA domain-containing protein 1A	Q96P16	55197
13671-40	Elastase	Neutrophil elastase	P08246	1991	13516-46	TMM85	ER membrane protein complex subunit 4	Q5J8M3	51234
13672-3	HSP76	Heat shock 70 kDa protein 6	P17066	3310	13517-3	PTHD3	Patched domain-containing protein 3	Q3KNS1	374308
13673-21	TCPH	T-complex protein 1 subunit eta	Q99832	10574	13518-5	ASAP2	Arf-GAP with SH3 domain, ANK repeat and PH domain-containing protein 2	O43150	8853
13676-46	Inhibin bB chain	Inhibin beta B chain	P09529	3625	13519-112	ARHGP	Rho guanine nucleotide exchange factor 25	Q86VW2	115557
13680-3	NAB2	NGFI-A-binding protein 2	Q15742	4665	13522-20	VISL1	Visinin-like protein 1	P62760	7447
13681-173	CSK22	Casein kinase II subunit alpha'	P19784	1459	13524-25	H6ST2	Heparan-sulfate 6-O-sulfotransferase 2	Q96MM7	90161
13682-47	M-CSF R	Macrophage colony-stimulating factor 1 receptor	P07333	1436	13525-17	KCNG4	Potassium voltage-gated channel subfamily G member 4	Q8TDN1	93107
13683-18	CLCKB	Chloride channel protein ClC-Kb	P51801	1188	13526-5	LA:RRM	Lupus La protein:RNA recognition motif	P05455	6741
13686-2	IL-5 Ra	Interleukin-5 receptor subunit alpha	Q01344	3568	13529-39	NP1L2	Nucleosome assembly protein 1-like 2	Q9ULW6	4674
13688-2	CAPSL	Calcyphosin-like protein	Q8WWF8	133690	13530-5	UR2R	Urotensin-2 receptor	Q9UKP6	2837
13689-2	Ornithine decarboxylase	Ornithine decarboxylase	P11926	4953	13532-25	NEPR1	Nuclear envelope phosphatase-regulatory subunit 1	Q8N9A8	255919
13691-10	SC5A8	Sodium-coupled monocarboxylate transporter 1	Q8N695	160728	13534-20	MYOM2	Myomesin-2	P54296	9172
13692-154	WISP-1	WNT1-inducible-signaling pathway protein 1	O95388	8840	13535-2	C43BP:PH domain	Collagen type IV alpha-3-binding protein:PH domain	Q9Y5P4	10087
13694-24	TSLP R	Cytokine receptor-like factor 2	Q9HC73	64109	13536-56	POLI	DNA polymerase iota	Q9UNA4	11201
13697-51	GPDA	Glycerol-3-phosphate dehydrogenase [NAD(+)], cytoplasmic	P21695	2819	13539-131	KCNN1	Small conductance calcium-activated potassium channel protein 1	Q92952	3780
13698-28	K319L	Dyslexia-associated protein KIAA0319-like protein	Q8IZA0	79932	13540-1	GPR26	G-protein coupled receptor 26	Q8NDV2	2849
13700-10	annexin II	Annexin A2	P07355	302	13541-1	MYCT1	Myc target protein 1	Q8N699	80177
13704-5	HMCS2	Hydroxymethylglutaryl-CoA synthase, mitochondrial	P54868	3158	13543-7	LTB4DH	Prostaglandin reductase 1	Q14914	22949
13711-10	CLH1	Clathrin heavy chain 1	Q00610	1213	13544-9	HMHA1	Rho GTPase-activating protein 45	Q92619	23526
13713-164	SC22A	Vesicle-trafficking protein SEC22a	Q96IW7	26984	13545-97	EIF1A	Probable RNA-binding protein EIF1AD	Q8N9N8	84285
13717-15	FCN2	Ficolin-2	Q15485	2220	13547-5	5HT7R	5-hydroxytryptamine receptor 7	P34969	3363
13719-19	PAK4	Serine/threonine-protein kinase PAK 4	O96013	10298	13548-53	PPC1A	Phosphatidate phosphatase PPAPDC1A	Q5VZY2	196051
13720-95	Proteinase-3	Myeloblastin	P24158	5657	13549-15	ADA29	Disintegrin and metalloproteinase domain-containing protein 29	Q9UKF5	11086
13724-27	FGF-19	Fibroblast growth factor 19	O95750	9965	13552-7	SWP70	Switch-associated protein 70	Q9UH65	23075
13726-4	B7	T-lymphocyte activation antigen CD80	P33681	941	13553-4	DCNL3	DCN1-like protein 3	Q8IWE4	123879
13727-44	SPOP	Speckle-type POZ protein	O43791	8405	13554-78	REPI1	Replication initiator 1	Q9BWE0	29803
13728-19	ERP29	Endoplasmic reticulum resident protein 29	P30040	10961	13556-28	5HT2A	5-hydroxytryptamine receptor 2A	P28223	3356
13729-26	SFXN5	Sideroflexin-5	Q8TD22	94097	13557-3	Nectin 3	Nectin-3	Q9NQS3	25945
13733-5	IL-12 p40	Interleukin-12 subunit beta	P29460	3593	13561-5	5HT6R	5-hydroxytryptamine receptor 6	P50406	3362
13735-1	RPGP1	Rap1 GTPase-activating protein 1	P47736	5909	13563-259	ACBD7	Acyl-CoA-binding domain-containing protein 7	Q8N6N7	414149
13738-8	Inhibin bA chain	Inhibin beta A chain	P08476	3624	13565-2	p130	Retinoblastoma-like protein 2	Q08999	5934
13740-51	sFRP-3	Secreted frizzled-related protein 3	Q92765	2487	13566-2	SSU72	RNA polymerase II subunit A C-terminal domain phosphatase SSU72	Q9NP77	29101
13743-56	CUL4B	Cullin-4B	Q13620	8450	13567-1	DPYL2	Dihydropyrimidinase-related protein 2	Q16555	1808
13744-37	IL-3 Ra	Interleukin-3 receptor subunit alpha	P26951	3563	13568-30	PSMD4	26S proteasome non-ATPase regulatory subunit 4	P55036	5710
13745-10	PKD2:CD 4	Polycystin-2:Cytoplasmic domain 4	Q13563	5311	13570-43	VIGLN	Vigilin	Q00341	3069
13748-4	MCP-2	C-C motif chemokine 8	P80075	6355	13572-43	PSD11	26S proteasome non-ATPase regulatory subunit 11	O00231	5717
13926-1	RMI1	RecQ-mediated genome instability protein 1	Q9H9A7	80010	13573-5	p21-ARC	Actin-related protein 2/3 complex subunit 3	O15145	10094
13929-27	OCTC	Peroxisomal carnitine O-octanoyltransferase	Q9UKG9	54677	13574-50	RND1	Rho-related GTP-binding protein Rho6	Q92730	27289
13930-3	ABC3G	DNA dC->dU-editing enzyme APOBEC-3G	Q9HC16	60489	13575-40	DVL2	Segment polarity protein dishevelled homolog DVL-2	O14641	1856
13931-22	PSMD9	26S proteasome non-ATPase regulatory subunit 9	O00233	5715	13576-15	Glutathione S-transferase Pi	Glutathione S-transferase P	P09211	2950
13932-45	COOL-1	Rho guanine nucleotide exchange factor 7	Q14155	8874	13577-25	U2AF2	Splicing factor U2AF 65 kDa subunit	P26368	11338
13933-276	NAB1	NGFI-A-binding protein 1	Q13506	4664	13578-98	ABLM3	Actin-binding LIM protein 3	O94929	22885
13934-3	MCF2L	Guanine nucleotide exchange factor DBS	O15068	23263	13580-2	Sperm-associated antigen 2	UDP-N-acetylhexosamine pyrophosphorylase	Q16222	6675
13936-24	PGK2	Phosphoglycerate kinase 2	P07205	5232	13583-19	Apaf-1	Apoptotic protease-activating factor 1	O14727	317
13937-75	CAND1	Cullin-associated NEDD8-dissociated protein 1	Q86VP6	55832	13587-10	RGAP1	Rac GTPase-activating protein 1	Q9H0H5	29127
13939-14	UGPA1	UTP--glucose-1-phosphate uridylyltransferase	Q16851	7360	13588-11	ANXA9	Annexin A9	O76027	8416
13940-19	IP16:HIN 1	Gamma-interferon-inducible protein 16:Isoform 2, Hematopoietic expression, interferon-inducible nature, and nuclear localization 1	Q16666	3428	13589-10	APBB3:PID 2	Amyloid beta A4 precursor protein-binding family B member 3:Phosphotyrosine Interaction Domain 2, Isoform IV	O95704	10307
13941-82	SYFM	Phenylalanine--tRNA ligase, mitochondrial	O95363	10667	13590-1	ORN	Oligoribonuclease, mitochondrial	Q9Y3B8	25996
13942-140	SPSB1	SPRY domain-containing SOCS box protein 1	Q96BD6	80176	13591-31	PRI1	DNA primase small subunit	P49642	5557
13943-38	DPY30	Protein dpy-30 homolog	Q9C005	84661	13594-158	GGA1	ADP-ribosylation factor-binding protein GGA1	Q9UJY5	26088
13944-3	SULT 1A3	Sulfotransferase 1A3	P0DMM9	445329	13595-20	THTPA	Thiamine-triphosphatase	Q9BU02	79178
13946-8	DDX23	Probable ATP-dependent RNA helicase DDX23	Q9BUQ8	9416	13596-3	RB27B	Ras-related protein Rab-27B	O00194	5874
13947-371	NUD12	Peroxisomal NADH pyrophosphatase NUDT12	Q9BQG2	83594	13597-20	RAB31	Ras-related protein Rab-31	Q13636	11031
13948-50	GABR2:ECD	Gamma-aminobutyric acid type B receptor subunit 2:Extracellular domain	O75899	9568	13599-15	RABEK	Rab9 effector protein with kelch motifs	Q7Z6M1	10244
13950-9	C43BP:START domain	Collagen type IV alpha-3-binding protein:StAR-related lipid-transfer domain, isoform 2	Q9Y5P4	10087	13602-6	NH2L1	NHP2-like protein 1	P55769	4809
13954-9	GNA1	Glucosamine 6-phosphate N-acetyltransferase	Q96EK6	64841	13603-7	RFESD	Rieske domain-containing protein	Q8TAC1	317671
13955-33	DAPK1	Death-associated protein kinase 1	P53355	1612	13604-27	NEUL1	E3 ubiquitin-protein ligase NEURL1	O76050	9148
13958-5	RBM46	Probable RNA-binding protein 46	Q8TBY0	166863	13605-16	ANX10	Annexin A10	Q9UJ72	11199
13959-7	LAP	Cytosol aminopeptidase	P28838	51056	13609-11	GTF2I	General transcription factor II-I	P78347	2969
13960-15	AGAP3	Arf-GAP with GTPase, ANK repeat and PH domain-containing protein 3	Q96P47	116988	13610-9	MAGE-10	Melanoma-associated antigen 10	P43363	4109
13961-18	KIF3A	Kinesin-like protein KIF3A	Q9Y496	11127	13612-7	CYTIP	Cytohesin-interacting protein	O60759	9595
13963-7	tollip	Toll-interacting protein	Q9H0E2	54472	13613-23	Adenylate kinase isoenzyme 5	Adenylate kinase isoenzyme 5	Q9Y6K8	26289
13966-30	MYOM3	Myomesin-3	Q5VTT5	127294	13614-6	CREB-binding protein	CREB-binding protein	Q92793	1387
13967-14	Thioredoxin reductase 1	Thioredoxin reductase 1, cytoplasmic	Q16881	7296	13615-60	NCK2	Cytoplasmic protein NCK2	O43639	8440
13969-24	IMA7	Importin subunit alpha-7	O60684	23633	13618-15	MD1L1	Mitotic spindle assembly checkpoint protein MAD1	Q9Y6D9	8379
13972-4	DHB14	17-beta-hydroxysteroid dehydrogenase 14	Q9BPX1	51171	13620-10	ASNA	ATPase ASNA1	O43681	439
13973-62	TTL	Tubulin--tyrosine ligase	Q8NG68	150465	13621-31	AP2A2	AP-2 complex subunit alpha-2	O94973	161
13975-56	LIPA1	Liprin-alpha-1	Q13136	8500	13622-16	2A5A	Serine/threonine-protein phosphatase 2A 56 kDa regulatory subunit alpha isoform	Q15172	5525
13976-9	ARHG1	Rho guanine nucleotide exchange factor 1	Q92888	9138	13623-4	MLL2	Histone-lysine N-methyltransferase 2D	O14686	8085
13977-28	BARD1	BRCA1-associated RING domain protein 1	Q99728	580	13624-17	NADK	NAD kinase	O95544	65220
13978-122	Tbx3	T-box transcription factor TBX3	O15119	6926	13625-19	LA:HTH	Lupus La protein:HTH La-type RNA-binding domain	P05455	6741
13979-3	S26A7	Anion exchange transporter	Q8TE54	115111	13628-58	GRB14	Growth factor receptor-bound protein 14	Q14449	2888
13982-33	RGS18	Regulator of G-protein signaling 18	Q9NS28	64407	13629-25	ATG4B	Cysteine protease ATG4B	Q9Y4P1	23192
13983-27	QOR	Quinone oxidoreductase	Q08257	1429	13631-1	RB binding protein 5	Retinoblastoma-binding protein 5	Q15291	5929
13984-23	DDX25	ATP-dependent RNA helicase DDX25	Q9UHL0	29118	13632-10	Zyxin	Zyxin	Q15942	7791
13985-12	SMUF2	E3 ubiquitin-protein ligase SMURF2	Q9HAU4	64750	13634-209	PIR	Pirin	O00625	8544
13986-6	LANC1	LanC-like protein 1	O43813	10314	13636-20	NP1L1	Nucleosome assembly protein 1-like 1	P55209	4673
13988-67	NMRL1	NmrA-like family domain-containing protein 1	Q9HBL8	57407	13639-101	USO1	General vesicular transport factor p115	O60763	8615
13990-1	pyruvate carboxylase	Pyruvate carboxylase, mitochondrial	P11498	5091	13640-5	BCL6	B-cell lymphoma 6 protein	P41182	604
13991-47	IF4G3	Eukaryotic translation initiation factor 4 gamma 3	O43432	8672	13642-90	CIG49	Interferon-induced protein with tetratricopeptide repeats 3	O14879	3437
13992-12	NSF	Vesicle-fusing ATPase	P46459	4905	13644-30	HGS	Hepatocyte growth factor-regulated tyrosine kinase substrate	O14964	9146
13993-20	E41L1	Band 4.1-like protein 1	Q9H4G0	2036	13645-14	PRP16	Pre-mRNA-splicing factor ATP-dependent RNA helicase PRP16	Q92620	9785
13994-1	FBRL	rRNA 2'-O-methyltransferase fibrillarin	P22087	2091	13650-11	KCIP1	Kv channel-interacting protein 1	Q9NZI2	30820
13996-16	COAC	Phosphopantothenoylcysteine decarboxylase	Q96CD2	60490	13651-54	ZFP91	E3 ubiquitin-protein ligase ZFP91	Q96JP5	80829
13998-26	PURA1	Adenylosuccinate synthetase isozyme 1	Q8N142	122622	13652-2	TM1L1	TOM1-like protein 1	O75674	10040
14002-18	DOCK9	Dedicator of cytokinesis protein 9	Q9BZ29	23348	13653-335	MACD1	O-acetyl-ADP-ribose deacetylase MACROD1	Q9BQ69	28992
14005-2	CHD7	Chromodomain-helicase-DNA-binding protein 7	Q9P2D1	55636	13654-1	ROCK2	Rho-associated protein kinase 2	O75116	9475
14006-36	GNMT	Glycine N-methyltransferase	Q14749	27232	13655-34	Nucleolin	Nucleolin	P19338	4691
14007-22	PAPS1	Bifunctional 3'-phosphoadenosine 5'-phosphosulfate synthase 1	O43252	9061	13657-2	PNKP	Bifunctional polynucleotide phosphatase/kinase	Q96T60	11284
14008-22	DCP1A	mRNA-decapping enzyme 1A	Q9NPI6	55802	13658-31	PDGF-CC	Platelet-derived growth factor C	Q9NRA1	56034
14009-65	TNFAIP3	Tumor necrosis factor alpha-induced protein 3	P21580	7128	13659-36	AT131	Manganese-transporting ATPase 13A1	Q9HD20	57130
14011-17	S100A11	Protein S100-A11	P31949	6282	13660-76	Angiopoietin-2	Angiopoietin-2	O15123	285
14012-17	LGP2	Probable ATP-dependent RNA helicase DHX58	Q96C10	79132	13661-193	CYTD	Cystatin-D	P28325	1473
14013-11	TANK	TRAF family member-associated NF-kappa-B activator	Q92844	10010	13663-2	IL-4	Interleukin-4	P05112	3565
14019-73	EVPL	Envoplakin	Q92817	2125	13665-35	PP2A, subunit B	Serine/threonine-protein phosphatase 2A regulatory subunit B'' subunit alpha	Q06190	5523
14021-81	MED4	Mediator of RNA polymerase II transcription subunit 4	Q9NPJ6	29079	13666-222	Carbonic Anhydrase X	Carbonic anhydrase-related protein 10	Q9NS85	56934
14024-196	EDA	Ectodysplasin-A, secreted form	Q92838	1896	13668-44	Dtk	Tyrosine-protein kinase receptor TYRO3	Q06418	7301
14025-18	4-1BB	Tumor necrosis factor receptor superfamily member 9	Q07011	3604	13669-6	FGFR-3:ECD	Fibroblast growth factor receptor 3:Extracellular domain	P22607	2261
14026-24	IL-17F	Interleukin-17F	Q96PD4	112744	13670-81	GIIE	Group IIE secretory phospholipase A2	Q9NZK7	30814
14028-22	P3C2A	Phosphatidylinositol 4-phosphate 3-kinase C2 domain-containing subunit alpha	O00443	5286	13671-40	Elastase	Neutrophil elastase	P08246	1991
14029-42	CSN2	COP9 signalosome complex subunit 2	P61201	9318	13672-3	HSP76	Heat shock 70 kDa protein 6	P17066	3310
14034-22	GA733-1 protein	Tumor-associated calcium signal transducer 2	P09758	4070	13673-21	TCPH	T-complex protein 1 subunit eta	Q99832	10574
14035-13	TIAM1	T-lymphoma invasion and metastasis-inducing protein 1	Q13009	7074	13676-46	Inhibin bB chain	Inhibin beta B chain	P09529	3625
14036-116	MPDZ	Multiple PDZ domain protein	O75970	8777	13678-169	Factor D	Complement factor D	P00746	1675
14037-18	RANB3	Ran-binding protein 3	Q9H6Z4	8498	13680-3	NAB2	NGFI-A-binding protein 2	Q15742	4665
14039-33	kallikrein 5	Kallikrein-5	Q9Y337	25818	13681-173	CSK22	Casein kinase II subunit alpha'	P19784	1459
14043-12	EEA1	Early endosome antigen 1	Q15075	8411	13682-47	M-CSF R	Macrophage colony-stimulating factor 1 receptor	P07333	1436
14045-12	NCOA2	Nuclear receptor coactivator 2	Q15596	10499	13683-18	CLCKB	Chloride channel protein ClC-Kb	P51801	1188
14047-78	BDNF	Brain-derived neurotrophic factor	P23560	627	13686-2	IL-5 Ra	Interleukin-5 receptor subunit alpha	Q01344	3568
14048-7	IL-1 R AcP	Interleukin-1 Receptor accessory protein	Q9NPH3	3556	13687-5	I-309	C-C motif chemokine 1	P22362	6346
14051-54	FOXC2	Forkhead box protein C2	Q99958	2303	13688-2	CAPSL	Calcyphosin-like protein	Q8WWF8	133690
14052-26	UN13A	Protein unc-13 homolog A	Q9UPW8	23025	13689-2	Ornithine decarboxylase	Ornithine decarboxylase	P11926	4953
14054-17	IL-15 Ra	Interleukin-15 receptor subunit alpha	Q13261	3601	13690-26	BGN	Biglycan	P21810	633
14056-4	Glycoprotein hormones a-chain	Glycoprotein hormones alpha chain	P01215	1081	13691-10	SC5A8	Sodium-coupled monocarboxylate transporter 1	Q8N695	160728
14060-67	NCF4	Neutrophil cytosol factor 4	Q15080	4689	13692-154	WISP-1	WNT1-inducible-signaling pathway protein 1	O95388	8840
14061-48	sRANKL	Tumor necrosis factor ligand superfamily member 11	O14788	8600	13693-5	ARMEL	Cerebral dopamine neurotrophic factor	Q49AH0	441549
14063-17	OSM	Oncostatin-M	P13725	5008	13694-24	TSLP R	Cytokine receptor-like factor 2	Q9HC73	64109
14065-11	CD5:CD	T-cell surface glycoprotein CD5:Cytoplasmic domain	P06127	921	13697-51	GPDA	Glycerol-3-phosphate dehydrogenase [NAD(+)], cytoplasmic	P21695	2819
14066-49	MAGI2	Membrane-associated guanylate kinase, WW and PDZ domain-containing protein 2	Q86UL8	9863	13698-28	K319L	Dyslexia-associated protein KIAA0319-like protein	Q8IZA0	79932
14067-6	PKP2	Plakophilin-2	Q99959	5318	13699-6	PSA	Prostate-specific antigen	P07288	354
14069-61	Carbonic Anhydrase IV	Carbonic anhydrase 4	P22748	762	13700-10	annexin II	Annexin A2	P07355	302
14070-56	ITSN1	Intersectin-1	Q15811	6453	13701-2	BLC	C-X-C motif chemokine 13	O43927	10563
14074-2	SHC2	SHC-transforming protein 2	P98077	25759	13704-5	HMCS2	Hydroxymethylglutaryl-CoA synthase, mitochondrial	P54868	3158
14076-74	Cystatin-S	Cystatin-S	P01036	1472	13706-12	IL-12 Rb1	Interleukin-12 receptor subunit beta-1	P42701	3594
14079-14	IL-18 Ra	Interleukin-18 receptor 1	Q13478	8809	13707-27	SPARCL1	SPARC-like protein 1	Q14515	8404
14082-56	TLN2	Talin-2	Q9Y4G6	83660	13708-56	kallikrein 8	Kallikrein-8	O60259	11202
14083-25	SPS1	Selenide, water dikinase 1	P49903	22929	13710-6	C1-Esterase Inhibitor	Plasma protease C1 inhibitor	P05155	710
14088-38	IGFBP-6	Insulin-like growth factor-binding protein 6	P24592	3489	13711-10	CLH1	Clathrin heavy chain 1	Q00610	1213
14090-23	DEFI6	Differentially expressed in FDCP 6 homolog	Q9H4E7	50619	13712-104	granzyme A	Granzyme A	P12544	3001
14091-42	Carbonyl reductase 3	Carbonyl reductase [NADPH] 3	O75828	874	13713-164	SC22A	Vesicle-trafficking protein SEC22a	Q96IW7	26984
14093-10	Flt3 ligand	Fms-related tyrosine kinase 3 ligand	P49771	2323	13717-15	FCN2	Ficolin-2	Q15485	2220
14094-29	HB-EGF	Heparin-binding EGF-like growth factor	Q99075	1839	13719-19	PAK4	Serine/threonine-protein kinase PAK 4	O96013	10298
14095-1	NKG2D	NKG2-D type II integral membrane protein	P26718	100528032	13720-95	Proteinase-3	Myeloblastin	P24158	5657
14098-28	SYCC	Cysteine--tRNA ligase, cytoplasmic	P49589	833	13722-105	C9	Complement component C9	P02748	735
14099-20	PSA4	Proteasome subunit alpha type-4	P25789	5685	13723-6	IL-10	Interleukin-10	P22301	3586
14100-63	C1QC	Complement C1q subcomponent subunit C	P02747	714	13724-27	FGF-19	Fibroblast growth factor 19	O95750	9965
14101-2	CNTFR alpha	Ciliary neurotrophic factor receptor subunit alpha	P26992	1271	13725-3	FGF-16	Fibroblast growth factor 16	O43320	8823
14106-46	GDP/GTP exchange protein	Rap1 GTPase-GDP dissociation stimulator 1	P52306	5910	13726-4	B7	T-lymphocyte activation antigen CD80	P33681	941
14107-1	MTHFS	5-formyltetrahydrofolate cyclo-ligase	P49914	10588	13727-44	SPOP	Speckle-type POZ protein	O43791	8405
14111-15	TSP2	Thrombospondin-2	P35442	7058	13728-19	ERP29	Endoplasmic reticulum resident protein 29	P30040	10961
14112-40	RELT	Tumor necrosis factor receptor superfamily member 19L	Q969Z4	84957	13729-26	SFXN5	Sideroflexin-5	Q8TD22	94097
14114-18	PIANP	PILR alpha-associated neural protein	Q8IYJ0	196500	13730-18	CATC	Dipeptidyl peptidase 1	P53634	1075
14115-34	Adrenomedullin	Adrenomedullin	P35318	133	13731-14	C7	Complement component C7	P10643	730
14116-129	S100A4	Protein S100-A4	P26447	6275	13732-79	Cardiotrophin-1	Cardiotrophin-1	Q16619	1489
14120-2	RNF43	E3 ubiquitin-protein ligase RNF43	Q68DV7	54894	13733-5	IL-12 p40	Interleukin-12 subunit beta	P29460	3593
14121-24	TRAIL R4	Tumor necrosis factor receptor superfamily member 10D	Q9UBN6	8793	13734-22	IFN-lambda 1	Interferon lambda-1	Q8IU54	282618
14122-132	ZNRF3	E3 ubiquitin-protein ligase ZNRF3	Q9ULT6	84133	13735-1	RPGP1	Rap1 GTPase-activating protein 1	P47736	5909
14123-34	GI24:ECD	V-type immunoglobulin domain-containing suppressor of T-cell activation:Extracellular domain	Q9H7M9	64115	13738-8	Inhibin bA chain	Inhibin beta A chain	P08476	3624
14124-6	Ephrin-A2	Ephrin-A2	O43921	1943	13739-3	FLRT1	Leucine-rich repeat transmembrane protein FLRT1	Q9NZU1	23769
14127-240	IFN-b	Interferon beta	P01574	3456	13740-51	sFRP-3	Secreted frizzled-related protein 3	Q92765	2487
14128-121	IFN10	Interferon alpha-10	P01566	3446	13741-36	IGFBP-1	Insulin-like growth factor-binding protein 1	P08833	3484
14129-1	IFNA7	Interferon alpha-7	P01567	3444	13742-66	IL-22	Interleukin-22	Q9GZX6	50616
14131-37	EFNB2:ECD	Ephrin-B2:Extracellular domain	P52799	1948	13743-56	CUL4B	Cullin-4B	Q13620	8450
14132-21	HHLA2	HERV-H LTR-associating protein 2	Q9UM44	11148	13744-37	IL-3 Ra	Interleukin-3 receptor subunit alpha	P26951	3563
14133-93	IL-1 sRII	Interleukin-1 receptor type 2	P27930	7850	13745-10	PKD2:CD 4	Polycystin-2:Cytoplasmic domain 4	Q13563	5311
14134-49	AMGO2	Amphoterin-induced protein 2	Q86SJ2	347902	13747-9	Carbonic anhydrase 6	Carbonic anhydrase 6	P23280	765
14135-3	RXFP1	Relaxin receptor 1	Q9HBX9	59350	13748-4	MCP-2	C-C motif chemokine 8	P80075	6355
14136-234	C1QR1	Complement component C1q receptor	Q9NPY3	22918	13924-13	MYZAP	Myocardial zonula adherens protein	P0CAP1	100820829
14139-16	NRG4	Neuregulin-4	Q8WWG1	145957	13926-1	RMI1	RecQ-mediated genome instability protein 1	Q9H9A7	80010
14143-8	H2B2E	Histone H2B type 2-E	Q16778	8349	13929-27	OCTC	Peroxisomal carnitine O-octanoyltransferase	Q9UKG9	54677
14144-3	H2A3	Histone H2A type 3	Q7L7L0	92815	13930-3	ABC3G	DNA dC->dU-editing enzyme APOBEC-3G	Q9HC16	60489
14146-92	H31	Histone H3.1	P68431	8350	13931-22	PSMD9	26S proteasome non-ATPase regulatory subunit 9	O00233	5715
14149-9	IL-1F8	Interleukin-36 beta	Q9NZH7	27177	13932-45	COOL-1	Rho guanine nucleotide exchange factor 7	Q14155	8874
14150-7	IL-1F6	Interleukin-36 alpha	Q9UHA7	27179	13933-276	NAB1	NGFI-A-binding protein 1	Q13506	4664
14151-4	UCRP	Ubiquitin-like protein ISG15	P05161	9636	13934-3	MCF2L	Guanine nucleotide exchange factor DBS	O15068	23263
14153-8	Ephrin-A3	Ephrin-A3	P52797	1944	13936-24	PGK2	Phosphoglycerate kinase 2	P07205	5232
14156-33	14-3-3 protein beta/alpha	14-3-3 protein beta/alpha	P31946	7529	13937-75	CAND1	Cullin-associated NEDD8-dissociated protein 1	Q86VP6	55832
14157-21	14-3-3E	14-3-3 protein epsilon	P62258	7531	13939-14	UGPA1	UTP--glucose-1-phosphate uridylyltransferase	Q16851	7360
14158-17	Annexin V	Annexin A5	P08758	308	13940-19	IP16:HIN 1	Gamma-interferon-inducible protein 16:Isoform 2, Hematopoietic expression, interferon-inducible nature, and nuclear localization 1	Q16666	3428
14175-78	SCP2D	SCP2 sterol-binding domain-containing protein 1	Q9UJQ7	140856	13941-82	SYFM	Phenylalanine--tRNA ligase, mitochondrial	O95363	10667
14178-18	CDKN3	Cyclin-dependent kinase inhibitor 3	Q16667	1033	13942-140	SPSB1	SPRY domain-containing SOCS box protein 1	Q96BD6	80176
14186-13	RFFL	E3 ubiquitin-protein ligase rififylin	Q8WZ73	117584	13943-38	DPY30	Protein dpy-30 homolog	Q9C005	84661
14192-31	PDCL2	Phosducin-like protein 2	Q8N4E4	132954	13944-3	SULT 1A3	Sulfotransferase 1A3	P0DMM9	445329
14197-2	PRDM1	PR domain zinc finger protein 1	O75626	639	13946-8	DDX23	Probable ATP-dependent RNA helicase DDX23	Q9BUQ8	9416
14203-3	ANXA7	Annexin A7	P20073	310	13947-371	NUD12	Peroxisomal NADH pyrophosphatase NUDT12	Q9BQG2	83594
14204-55	FOXJ2	Forkhead box protein J2	Q9P0K8	55810	13948-50	GABR2:ECD	Gamma-aminobutyric acid type B receptor subunit 2:Extracellular domain	O75899	9568
14205-6	HEXI2	Protein HEXIM2	Q96MH2	124790	13950-9	C43BP:START domain	Collagen type IV alpha-3-binding protein:StAR-related lipid-transfer domain, isoform 2	Q9Y5P4	10087
14206-28	APBB1:PID 2	Amyloid beta A4 precursor protein-binding family B member 1:Phosphotyrosine Interaction Domain 2	O00213	322	13954-9	GNA1	Glucosamine 6-phosphate N-acetyltransferase	Q96EK6	64841
14208-3	RET7	Retinoid-binding protein 7	Q96R05	116362	13955-33	DAPK1	Death-associated protein kinase 1	P53355	1612
14216-35	DDX46	Probable ATP-dependent RNA helicase DDX46	Q7L014	9879	13958-5	RBM46	Probable RNA-binding protein 46	Q8TBY0	166863
14226-120	BHMT2	S-methylmethionine--homocysteine S-methyltransferase BHMT2	Q9H2M3	23743	13959-7	LAP	Cytosol aminopeptidase	P28838	51056
14227-21	MYL6B	Myosin light chain 6B	P14649	140465	13960-15	AGAP3	Arf-GAP with GTPase, ANK repeat and PH domain-containing protein 3	Q96P47	116988
14229-5	MOCS3	Adenylyltransferase and sulfurtransferase MOCS3	O95396	27304	13961-18	KIF3A	Kinesin-like protein KIF3A	Q9Y496	11127
14237-1	HSP 70	Heat shock 70 kDa protein 1A	P0DMV8	3303	13963-7	tollip	Toll-interacting protein	Q9H0E2	54472
14245-195	SNX7	Sorting nexin-7	Q9UNH6	51375	13966-30	MYOM3	Myomesin-3	Q5VTT5	127294
14246-50	DOK2	Docking protein 2	O60496	9046	13967-14	Thioredoxin reductase 1	Thioredoxin reductase 1, cytoplasmic	Q16881	7296
14249-68	TRIM1	Probable E3 ubiquitin-protein ligase MID2	Q9UJV3	11043	13969-24	IMA7	Importin subunit alpha-7	O60684	23633
14250-115	BLMH	Bleomycin hydrolase	Q13867	642	13972-4	DHB14	17-beta-hydroxysteroid dehydrogenase 14	Q9BPX1	51171
14254-27	PTN4	Tyrosine-protein phosphatase non-receptor type 4	P29074	5775	13973-62	TTL	Tubulin--tyrosine ligase	Q8NG68	150465
14260-112	ARHG8	Neuroepithelial cell-transforming gene 1 protein	Q7Z628	10276	13975-56	LIPA1	Liprin-alpha-1	Q13136	8500
14268-4	SRXN1	Sulfiredoxin-1	Q9BYN0	140809	13976-9	ARHG1	Rho guanine nucleotide exchange factor 1	Q92888	9138
14271-23	RAB6B	Ras-related protein Rab-6B	Q9NRW1	51560	13977-28	BARD1	BRCA1-associated RING domain protein 1	Q99728	580
14273-19	PPCE	Prolyl endopeptidase	P48147	5550	13978-122	Tbx3	T-box transcription factor TBX3	O15119	6926
14283-12	RAB14	Ras-related protein Rab-14	P61106	51552	13979-3	S26A7	Anion exchange transporter	Q8TE54	115111
14284-23	E2AK4	eIF-2-alpha kinase GCN2	Q9P2K8	440275	13982-33	RGS18	Regulator of G-protein signaling 18	Q9NS28	64407
14286-2	NF-ATc1	Nuclear factor of activated T-cells, cytoplasmic 1	O95644	4772	13983-27	QOR	Quinone oxidoreductase	Q08257	1429
14287-6	RAB5C	Ras-related protein Rab-5C	P51148	5878	13984-23	DDX25	ATP-dependent RNA helicase DDX25	Q9UHL0	29118
14291-53	AGAP2	Arf-GAP with GTPase, ANK repeat and PH domain-containing protein 2	Q99490	116986	13985-12	SMUF2	E3 ubiquitin-protein ligase SMURF2	Q9HAU4	64750
14294-61	MBD1	Methyl-CpG-binding domain protein 1	Q9UIS9	4152	13986-6	LANC1	LanC-like protein 1	O43813	10314
14309-8	HNRH1	Heterogeneous nuclear ribonucleoprotein H	P31943	3187	13988-67	NMRL1	NmrA-like family domain-containing protein 1	Q9HBL8	57407
14314-6	PPIL2	Peptidyl-prolyl cis-trans isomerase-like 2	Q13356	23759	13990-1	pyruvate carboxylase	Pyruvate carboxylase, mitochondrial	P11498	5091
14318-1	VPS29	Vacuolar protein sorting-associated protein 29	Q9UBQ0	51699	13991-47	IF4G3	Eukaryotic translation initiation factor 4 gamma 3	O43432	8672
14324-52	CSPG6	Structural maintenance of chromosomes protein 3	Q9UQE7	9126	13992-12	NSF	Vesicle-fusing ATPase	P46459	4905
14326-4	UB2E1	Ubiquitin-conjugating enzyme E2 E1	P51965	7324	13993-20	E41L1	Band 4.1-like protein 1	Q9H4G0	2036
14329-4	DIDO1	Death-inducer obliterator 1	Q9BTC0	11083	13994-1	FBRL	rRNA 2'-O-methyltransferase fibrillarin	P22087	2091
14331-262	DYLT1	Dynein light chain Tctex-type 1	P63172	6993	13996-16	COAC	Phosphopantothenoylcysteine decarboxylase	Q96CD2	60490
14332-3	RALA	Ras-related protein Ral-A	P11233	5898	13998-26	PURA1	Adenylosuccinate synthetase isozyme 1	Q8N142	122622
14334-3	RECO	Recoverin	P35243	5957	14002-18	DOCK9	Dedicator of cytokinesis protein 9	Q9BZ29	23348
14337-1	TPPC3	Trafficking protein particle complex subunit 3	O43617	27095	14005-2	CHD7	Chromodomain-helicase-DNA-binding protein 7	Q9P2D1	55636
14341-8	FA69C	Protein FAM69C	Q0P6D2	125704	14006-36	GNMT	Glycine N-methyltransferase	Q14749	27232
14583-49	Myostatin	Growth/differentiation factor 8	O14793	2660	14007-22	PAPS1	Bifunctional 3'-phosphoadenosine 5'-phosphosulfate synthase 1	O43252	9061
14587-16	GDF-11	Growth/differentiation factor 11	O95390	10220	14008-22	DCP1A	mRNA-decapping enzyme 1A	Q9NPI6	55802
14593-152	F210A	Protein FAM210A	Q96ND0	125228	14009-65	TNFAIP3	Tumor necrosis factor alpha-induced protein 3	P21580	7128
14597-5	SEM6C	Semaphorin-6C, cytoplasmic	Q9H3T2	10500	14011-17	S100A11	Protein S100-A11	P31949	6282
14599-18	STAB1	Stabilin-1	Q9NY15	23166	14012-17	LGP2	Probable ATP-dependent RNA helicase DHX58	Q96C10	79132
14603-51	KIAA0040	Uncharacterized protein KIAA0040	Q15053		14013-11	TANK	TRAF family member-associated NF-kappa-B activator	Q92844	10010
14614-41	CA130	Noncompact myelin-associated protein	Q5T1S8	400746	14019-73	EVPL	Envoplakin	Q92817	2125
14615-46	KRA24	Keratin-associated protein 2-4	Q9BYR9	730755	14021-81	MED4	Mediator of RNA polymerase II transcription subunit 4	Q9NPJ6	29079
14616-16	ZN382	Zinc finger protein 382	Q96SR6	84911	14022-17	IL-17B	Interleukin-17B	Q9UHF5	27190
14618-26	ECOP	Vesicular, overexpressed in cancer, prosurvival protein 1	Q96AW1	81552	14023-84	BSP	Bone sialoprotein 2	P21815	3381
14619-8	ZN526	Zinc finger protein 526	Q8TF50	116115	14024-196	EDA	Ectodysplasin-A, secreted form	Q92838	1896
14623-26	SUMO3	Small ubiquitin-related modifier 3	P55854	6612	14025-18	4-1BB	Tumor necrosis factor receptor superfamily member 9	Q07011	3604
14624-51	CTCF	Transcriptional repressor CTCF	P49711	10664	14026-24	IL-17F	Interleukin-17F	Q96PD4	112744
14628-72	FBX3	F-box only protein 3	Q9UK99	26273	14028-22	P3C2A	Phosphatidylinositol 4-phosphate 3-kinase C2 domain-containing subunit alpha	O00443	5286
14631-22	DUS16	Dual specificity protein phosphatase 16	Q9BY84	80824	14029-42	CSN2	COP9 signalosome complex subunit 2	P61201	9318
14633-26	T185A	Transmembrane protein 185A	Q8NFB2	84548	14030-21	OX40 Ligand	Tumor necrosis factor ligand superfamily member 4	P23510	7292
14634-13	LSHR	Lutropin-choriogonadotropic hormone receptor	P22888	3973	14031-18	FGF7	Fibroblast growth factor 7	P21781	2252
14636-25	Ribonuclease UK114	Ribonuclease UK114	P52758	10247	14032-2	VEGF121	Vascular endothelial growth factor A, isoform 121	P15692	7422
14645-253	GSTA4	Glutathione S-transferase A4	O15217	2941	14034-22	GA733-1 protein	Tumor-associated calcium signal transducer 2	P09758	4070
14655-1	DJC17	DnaJ homolog subfamily C member 17	Q9NVM6	55192	14035-13	TIAM1	T-lymphoma invasion and metastasis-inducing protein 1	Q13009	7074
14662-6	MZF1	Myeloid zinc finger 1	P28698	7593	14036-116	MPDZ	Multiple PDZ domain protein	O75970	8777
14663-44	RNF8	E3 ubiquitin-protein ligase RNF8	O76064	9025	14037-18	RANB3	Ran-binding protein 3	Q9H6Z4	8498
14670-1	SKIL	Ski-like protein	P12757	6498	14038-130	CYTF	Cystatin-F	O76096	8530
14674-63	PACN3	Protein kinase C and casein kinase substrate in neurons protein 3	Q9UKS6	29763	14039-33	kallikrein 5	Kallikrein-5	Q9Y337	25818
14675-20	IF4B	Eukaryotic translation initiation factor 4B	P23588	1975	14041-13	Granzyme B	Granzyme B	P10144	3002
14684-17	CAN2	Calpain-2 catalytic subunit	P17655	824	14042-11	SARP-2	Secreted frizzled-related protein 1	Q8N474	6422
14685-17	PKB beta	RAC-beta serine/threonine-protein kinase	P31751	208	14043-12	EEA1	Early endosome antigen 1	Q15075	8411
14687-6	M6PBP	Perilipin-3	O60664	10226	14045-12	NCOA2	Nuclear receptor coactivator 2	Q15596	10499
14688-6	PTN7	Tyrosine-protein phosphatase non-receptor type 7	P35236	5778	14047-78	BDNF	Brain-derived neurotrophic factor	P23560	627
14689-3	SEC13	Protein SEC13 homolog	P55735	6396	14048-7	IL-1 R AcP	Interleukin-1 Receptor accessory protein	Q9NPH3	3556
14692-3	ZN276	Zinc finger protein 276	Q8N554	92822	14049-17	IL-7	Interleukin-7	P13232	3574
14705-1	VEGF-D	Vascular endothelial growth factor D	O43915	2277	14050-61	Ephrin-A4	Ephrin-A4	P52798	1945
14708-59	CO8G	Complement component C8 gamma chain	P07360	733	14051-54	FOXC2	Forkhead box protein C2	Q99958	2303
14711-27	Cystatin M	Cystatin-M	Q15828	1474	14052-26	UN13A	Protein unc-13 homolog A	Q9UPW8	23025
14713-46	Azurocidin	Azurocidin	P20160	566	14054-17	IL-15 Ra	Interleukin-15 receptor subunit alpha	Q13261	3601
14747-9	CRLF1	Cytokine receptor-like factor 1	O75462	9244	14056-4	Glycoprotein hormones a-chain	Glycoprotein hormones alpha chain	P01215	1081
14748-31	RHG05	Rho GTPase-activating protein 5	Q13017	394	14057-68	TNFSF15	Tumor necrosis factor ligand superfamily member 15	O95150	9966
15295-81	IGF-II:Mature	Insulin-like growth factor II:Mature	P01344	3481	14060-67	NCF4	Neutrophil cytosol factor 4	Q15080	4689
15297-3	S100A3	Protein S100-A3	P33764	6274	14061-48	sRANKL	Tumor necrosis factor ligand superfamily member 11	O14788	8600
15298-199	NETO1	Neuropilin and tolloid-like protein 1	Q8TDF5	81832	14063-17	OSM	Oncostatin-M	P13725	5008
15299-102	MESD2	LDLR chaperone MESD	Q14696	23184	14064-21	PGRP-S	Peptidoglycan recognition protein 1	O75594	8993
15300-66	CC134	Coiled-coil domain-containing protein 134	Q9H6E4	79879	14065-11	CD5:CD	T-cell surface glycoprotein CD5:Cytoplasmic domain	P06127	921
15301-24	sperm protein 10	Acrosomal protein SP-10	P26436	56	14066-49	MAGI2	Membrane-associated guanylate kinase, WW and PDZ domain-containing protein 2	Q86UL8	9863
15303-63	S100A5	Protein S100-A5	P33763	6276	14067-6	PKP2	Plakophilin-2	Q99959	5318
15304-1	PAP1	Regenerating islet-derived protein 3-alpha	Q06141	5068	14068-29	TECK	C-C motif chemokine 25	O15444	6370
15305-7	Secretagogin	Secretagogin	O76038	10590	14069-61	Carbonic Anhydrase IV	Carbonic anhydrase 4	P22748	762
15306-20	IgJ	Immunoglobulin J chain	P01591	3512	14070-56	ITSN1	Intersectin-1	Q15811	6453
15308-108	VWC2	Brorin	Q2TAL6	375567	14072-9	TCTP	Translationally-controlled tumor protein	P13693	7178
15310-61	PRC1	Protein regulator of cytokinesis 1	O43663	9055	14073-31	Hemopexin	Hemopexin	P02790	3263
15312-14	AGO1	Protein argonaute-1	Q9UL18	26523	14074-2	SHC2	SHC-transforming protein 2	P98077	25759
15313-28	MD2L1	Mitotic spindle assembly checkpoint protein MAD2A	Q13257	4085	14076-74	Cystatin-S	Cystatin-S	P01036	1472
15314-49	CLIC4	Chloride intracellular channel protein 4	Q9Y696	25932	14077-6	Ficolin-3	Ficolin-3	O75636	8547
15315-64	CUTC	Copper homeostasis protein cutC homolog	Q9NTM9	51076	14078-69	Lymphotactin	Lymphotactin	P47992	6375
15316-262	TXN4B	Thioredoxin-like protein 4B	Q9NX01	54957	14079-14	IL-18 Ra	Interleukin-18 receptor 1	Q13478	8809
15318-75	Calpactin I light chain	Protein S100-A10	P60903	6281	14081-5	ULBP-1	NKG2D ligand 1	Q9BZM6	80329
15319-226	CCNA1	Cyclin-A1	P78396	8900	14082-56	TLN2	Talin-2	Q9Y4G6	83660
15321-8	CPLX2	Complexin-2	Q6PUV4	10814	14083-25	SPS1	Selenide, water dikinase 1	P49903	22929
15322-35	CRADD	Death domain-containing protein CRADD	P78560	8738	14085-28	IL-13	Interleukin-13	P35225	3596
15323-112	AGO3	Protein argonaute-3	Q9H9G7	192669	14086-11	ASM3A	Acid sphingomyelinase-like phosphodiesterase 3a	Q92484	10924
15324-58	Ferritin light chain	Ferritin light chain	P02792	2512	14088-38	IGFBP-6	Insulin-like growth factor-binding protein 6	P24592	3489
15325-14	NEUM	Neuromodulin	P17677	2596	14090-23	DEFI6	Differentially expressed in FDCP 6 homolog	Q9H4E7	50619
15326-64	GBP1	Guanylate-binding protein 1	P32455	2633	14091-42	Carbonyl reductase 3	Carbonyl reductase [NADPH] 3	O75828	874
15329-167	MAPIP	Ragulator complex protein LAMTOR2	Q9Y2Q5	28956	14093-10	Flt3 ligand	Fms-related tyrosine kinase 3 ligand	P49771	2323
15331-47	RBBP4	Histone-binding protein RBBP4	Q09028	5928	14094-29	HB-EGF	Heparin-binding EGF-like growth factor	Q99075	1839
15333-11	SDF2	Stromal cell-derived factor 2	Q99470	6388	14095-1	NKG2D	NKG2-D type II integral membrane protein	P26718	100528032
15336-7	SELM	Selenoprotein M	Q8WWX9	140606	14097-86	ST4S6	Carbohydrate sulfotransferase 15	Q7LFX5	51363
15339-32	COF2	Cofilin-2	Q9Y281	1073	14098-28	SYCC	Cysteine--tRNA ligase, cytoplasmic	P49589	833
15343-337	Kininogen, HMW, Two Chain	Kininogen, HMW, Two Chain	P01042	3827	14099-20	PSA4	Proteasome subunit alpha type-4	P25789	5685
15346-31	IFN-g	Interferon gamma	P01579	3458	14100-63	C1QC	Complement C1q subcomponent subunit C	P02747	714
15347-12	Hemopexin	Hemopexin	P02790	3263	14101-2	CNTFR alpha	Ciliary neurotrophic factor receptor subunit alpha	P26992	1271
15358-28	7B2	Neuroendocrine protein 7B2	P05408	6447	14102-6	Granulysin	Granulysin	P22749	10578
15361-37	ANKR1	Ankyrin repeat domain-containing protein 1	Q15327	27063	14103-12	TPSG1	Tryptase gamma	Q9NRR2	25823
15363-32	Apo A-V	Apolipoprotein A-V	Q6Q788	116519	14104-1	TRIL:CD	TLR4 interactor with leucine rich repeats:Cytoplasmic domain	Q7L0X0	9865
15364-101	Apo C-I	Apolipoprotein C-I	P02654	341	14105-5	Kallistatin	Kallistatin	P29622	5267
15365-41	BAI3	Adhesion G protein-coupled receptor B3	O60242	577	14106-46	GDP/GTP exchange protein	Rap1 GTPase-GDP dissociation stimulator 1	P52306	5910
15367-38	LPLC1	BPI fold-containing family B member 1	Q8TDL5	92747	14107-1	MTHFS	5-formyltetrahydrofolate cyclo-ligase	P49914	10588
15368-3	BMPER	BMP-binding endothelial regulator protein	Q8N8U9	168667	14108-15	TGF-b1	Transforming growth factor beta-1	P01137	7040
15370-5	BOLA1	BolA-like protein 1	Q9Y3E2	51027	14109-15	MIP-5	C-C motif chemokine 15	Q16663	6359
15372-43	BRD2	Bromodomain-containing protein 2	P25440	6046	14110-200	ON	SPARC	P09486	6678
15374-15	CA11 protein	Gastrokine-1	Q9NS71	56287	14111-15	TSP2	Thrombospondin-2	P35442	7058
15375-49	Carboxypeptidase B1	Carboxypeptidase B	P15086	1360	14112-40	RELT	Tumor necrosis factor receptor superfamily member 19L	Q969Z4	84957
15376-134	CATE	Cathepsin E	P14091	1510	14114-18	PIANP	PILR alpha-associated neural protein	Q8IYJ0	196500
15381-45	Discoidin domain receptor 2	Discoidin domain-containing receptor 2	Q16832	4921	14115-34	Adrenomedullin	Adrenomedullin	P35318	133
15383-200	Endothelin 3	Endothelin-3	P14138	1908	14116-129	S100A4	Protein S100-A4	P26447	6275
15384-15	KLOTHO	Klotho	Q9UEF7	9365	14120-2	RNF43	E3 ubiquitin-protein ligase RNF43	Q68DV7	54894
15385-116	FABP2	Fatty acid-binding protein, intestinal	P12104	2169	14121-24	TRAIL R4	Tumor necrosis factor receptor superfamily member 10D	Q9UBN6	8793
15386-7	FABPA	Fatty acid-binding protein, adipocyte	P15090	2167	14122-132	ZNRF3	E3 ubiquitin-protein ligase ZNRF3	Q9ULT6	84133
15387-44	Neuropilin-2	Neuropilin-2	O60462	8828	14123-34	GI24:ECD	V-type immunoglobulin domain-containing suppressor of T-cell activation:Extracellular domain	Q9H7M9	64115
15388-24	FcRIIIa	Low affinity immunoglobulin gamma Fc region receptor III-A	P08637	2214	14124-6	Ephrin-A2	Ephrin-A2	O43921	1943
15389-1	FRDA	Frataxin, mitochondrial	Q16595	2395	14125-5	ApoM	Apolipoprotein M	O95445	55937
15390-3	Galanin	Galanin	P22466	51083	14127-240	IFN-b	Interferon beta	P01574	3456
15391-114	GAS-6	Growth arrest-specific protein 6	Q14393	2621	14128-121	IFN10	Interferon alpha-10	P01566	3446
15394-79	UNC5B	Netrin receptor UNC5B	Q8IZJ1	219699	14129-1	IFNA7	Interferon alpha-7	P01567	3444
15395-15	GST M1-1	Glutathione S-transferase Mu 1	P09488	2944	14131-37	EFNB2:ECD	Ephrin-B2:Extracellular domain	P52799	1948
15398-2	HERV1	FAD-linked sulfhydryl oxidase ALR	P55789	2671	14132-21	HHLA2	HERV-H LTR-associating protein 2	Q9UM44	11148
15402-2	ID-1	DNA-binding protein inhibitor ID-1	P41134	3397	14133-93	IL-1 sRII	Interleukin-1 receptor type 2	P27930	7850
15403-53	ID2	DNA-binding protein inhibitor ID-2	Q02363	3398	14134-49	AMGO2	Amphoterin-induced protein 2	Q86SJ2	347902
15404-3	IFN21	Interferon alpha-21	P01568	3452	14135-3	RXFP1	Relaxin receptor 1	Q9HBX9	59350
15405-23	IFNA4	Interferon alpha-4	P05014	3441	14136-234	C1QR1	Complement component C1q receptor	Q9NPY3	22918
15412-40	KIAP	Baculoviral IAP repeat-containing protein 7	Q96CA5	79444	14139-16	NRG4	Neuregulin-4	Q8WWG1	145957
15413-3	LCAT	Phosphatidylcholine-sterol acyltransferase	P04180	3931	14143-8	H2B2E	Histone H2B type 2-E	Q16778	8349
15414-316	LDHA	L-lactate dehydrogenase A chain	P00338	3939	14144-3	H2A3	Histone H2A type 3	Q7L7L0	92815
15416-54	LYG2	Lysozyme g-like protein 2	Q86SG7	254773	14146-92	H31	Histone H3.1	P68431	8350
15417-3	Maspin	Serpin B5	P36952	5268	14148-2	UCRP	Ubiquitin-like protein ISG15	P05161	9636
15418-25	MK10	Mitogen-activated protein kinase 10	P53779	5602	14149-9	IL-1F8	Interleukin-36 beta	Q9NZH7	27177
15419-15	MMP20	Matrix metalloproteinase-20	O60882	9313	14150-7	IL-1F6	Interleukin-36 alpha	Q9UHA7	27179
15422-12	MYP2	Myelin P2 protein	P02689	5375	14151-4	UCRP	Ubiquitin-like protein ISG15	P05161	9636
15426-5	NEUR1	Sialidase-1	Q99519	4758	14153-8	Ephrin-A3	Ephrin-A3	P52797	1944
15427-35	LOXL3	Lysyl oxidase homolog 3	P58215	84695	14156-33	14-3-3 protein beta/alpha	14-3-3 protein beta/alpha	P31946	7529
15430-165	OPT	Opticin	Q9UBM4	26254	14157-21	14-3-3E	14-3-3 protein epsilon	P62258	7531
15431-31	OTCase	Ornithine carbamoyltransferase, mitochondrial	P00480	5009	14158-17	Annexin V	Annexin A5	P08758	308
15432-1	Otoraplin	Otoraplin	Q9NRC9	56914	14175-78	SCP2D	SCP2 sterol-binding domain-containing protein 1	Q9UJQ7	140856
15433-4	p60-Src	Proto-oncogene tyrosine-protein kinase Src	P12931	6714	14178-18	CDKN3	Cyclin-dependent kinase inhibitor 3	Q16667	1033
15434-5	PNOC	Prepronociceptin	Q13519	5368	14186-13	RFFL	E3 ubiquitin-protein ligase rififylin	Q8WZ73	117584
15435-4	PNP	Purine nucleoside phosphorylase	P00491	4860	14192-31	PDCL2	Phosducin-like protein 2	Q8N4E4	132954
15436-40	RAMP1	Receptor activity-modifying protein 1	O60894	10267	14197-2	PRDM1	PR domain zinc finger protein 1	O75626	639
15437-11	RAMP3	Receptor activity-modifying protein 3	O60896	10268	14203-3	ANXA7	Annexin A7	P20073	310
15439-21	RND3	Rho-related GTP-binding protein RhoE	P61587	390	14204-55	FOXJ2	Forkhead box protein J2	Q9P0K8	55810
15440-57	NEC2	Neuroendocrine convertase 2	P16519	5126	14205-6	HEXI2	Protein HEXIM2	Q96MH2	124790
15441-6	SAP3	Ganglioside GM2 activator	P17900	2760	14206-28	APBB1:PID 2	Amyloid beta A4 precursor protein-binding family B member 1:Phosphotyrosine Interaction Domain 2	O00213	322
15444-45	SCCA2	Serpin B4	P48594	6318	14208-3	RET7	Retinoid-binding protein 7	Q96R05	116362
15446-25	SMDF	Neuregulin-1, sensory and motor neuron-derived factor isoform	Q02297	3084	14216-35	DDX46	Probable ATP-dependent RNA helicase DDX46	Q7L014	9879
15447-45	Sorbitol dehydrogenase	Sorbitol dehydrogenase	Q00796	6652	14226-120	BHMT2	S-methylmethionine--homocysteine S-methyltransferase BHMT2	Q9H2M3	23743
15448-47	SQSTM	Sequestosome-1	Q13501	8878	14227-21	MYL6B	Myosin light chain 6B	P14649	140465
15449-33	TIM-4	T-cell immunoglobulin and mucin domain-containing protein 4	Q96H15	91937	14229-5	MOCS3	Adenylyltransferase and sulfurtransferase MOCS3	O95396	27304
15452-5	5'-Nucleotidase	5'-Nucleotidase	P21589	4907	14237-1	HSP 70	Heat shock 70 kDa protein 1A	P0DMV8	3303
15453-3	a1-Microglobulin	Alpha-1-microglobulin	P02760	259	14245-195	SNX7	Sorting nexin-7	Q9UNH6	51375
15455-40	ADA15:ECD	Disintegrin and metalloproteinase domain-containing protein 15:Extracellular domain	Q13444	8751	14246-50	DOK2	Docking protein 2	O60496	9046
15457-14	Aminopeptidase N	Aminopeptidase N	P15144	290	14249-68	TRIM1	Probable E3 ubiquitin-protein ligase MID2	Q9UJV3	11043
15460-9	CD26	Dipeptidyl peptidase 4	P27487	1803	14250-115	BLMH	Bleomycin hydrolase	Q13867	642
15462-28	CD8A	T-cell surface glycoprotein CD8 alpha chain	P01732	925	14254-27	PTN4	Tyrosine-protein phosphatase non-receptor type 4	P29074	5775
15465-79	CNPY4	Protein canopy homolog 4	Q8N129	245812	14260-112	ARHG8	Neuroepithelial cell-transforming gene 1 protein	Q7Z628	10276
15466-30	CO9A1	Collagen alpha-1(IX) chain	P20849	1297	14268-4	SRXN1	Sulfiredoxin-1	Q9BYN0	140809
15467-10	CTHR1	Collagen triple helix repeat-containing protein 1	Q96CG8	115908	14271-23	RAB6B	Ras-related protein Rab-6B	Q9NRW1	51560
15468-14	FHR1	Complement factor H-related protein 1	Q03591	3078	14273-19	PPCE	Prolyl endopeptidase	P48147	5550
15470-11	Hexosaminidase B	Beta-hexosaminidase subunit beta	P07686	3074	14283-12	RAB14	Ras-related protein Rab-14	P61106	51552
15471-29	LIPR2	Pancreatic lipase-related protein 2	P54317	5408	14284-23	E2AK4	eIF-2-alpha kinase GCN2	Q9P2K8	440275
15472-16	LRP11	Low-density lipoprotein receptor-related protein 11	Q86VZ4	84918	14286-2	NF-ATc1	Nuclear factor of activated T-cells, cytoplasmic 1	O95644	4772
15474-7	PIN1	Peptidyl-prolyl cis-trans isomerase NIMA-interacting 1	Q13526	5300	14287-6	RAB5C	Ras-related protein Rab-5C	P51148	5878
15475-4	PLTP	Phospholipid transfer protein	P55058	5360	14291-53	AGAP2	Arf-GAP with GTPase, ANK repeat and PH domain-containing protein 2	Q99490	116986
15476-6	REG3G	Regenerating islet-derived protein 3-gamma	Q6UW15	130120	14294-61	MBD1	Methyl-CpG-binding domain protein 1	Q9UIS9	4152
15480-2	VNN2	Vascular non-inflammatory molecule 2	O95498	8875	14309-8	HNRH1	Heterogeneous nuclear ribonucleoprotein H	P31943	3187
15481-45	LL-37	Antibacterial protein LL-37	P49913	820	14314-6	PPIL2	Peptidyl-prolyl cis-trans isomerase-like 2	Q13356	23759
15482-12	A2ML1	Alpha-2-macroglobulin-like protein 1	A8K2U0	144568	14318-1	VPS29	Vacuolar protein sorting-associated protein 29	Q9UBQ0	51699
15483-377	Agrin	Agrin	O00468	375790	14324-52	CSPG6	Structural maintenance of chromosomes protein 3	Q9UQE7	9126
15486-126	ABP1	Amiloride-sensitive amine oxidase [copper-containing]	P19801	26	14326-4	UB2E1	Ubiquitin-conjugating enzyme E2 E1	P51965	7324
15487-164	carboxylesterase, liver	Liver carboxylesterase 1	P23141	1066	14329-4	DIDO1	Death-inducer obliterator 1	Q9BTC0	11083
15491-20	CD248	Endosialin	Q9HCU0	57124	14331-262	DYLT1	Dynein light chain Tctex-type 1	P63172	6993
15492-1	CRIM1:ECD	Cysteine-rich motor neuron 1 protein:Extracellular domain	Q9NZV1	51232	14332-3	RALA	Ras-related protein Ral-A	P11233	5898
15494-11	FGFP1	Fibroblast growth factor-binding protein 1	Q14512	9982	14334-3	RECO	Recoverin	P35243	5957
15495-9	FOLR3	Folate receptor gamma	P41439	2352	14337-1	TPPC3	Trafficking protein particle complex subunit 3	O43617	27095
15497-9	HS3S1	Heparan sulfate glucosamine 3-O-sulfotransferase 1	O14792	9957	14341-8	FA69C	Protein FAM69C	Q0P6D2	125704
15499-11	Attractin	Attractin	O75882	8455	14583-49	Myostatin	Growth/differentiation factor 8	O14793	2660
15503-15	Lefty-A	Left-right determination factor 2	O00292	7044	14587-16	GDF-11	Growth/differentiation factor 11	O95390	10220
15503-20	Lefty-A	Left-right determination factor 2	O00292	7044	14593-152	F210A	Protein FAM210A	Q96ND0	125228
15504-39	Livin B	Baculoviral IAP repeat-containing protein 7 Isoform beta	Q96CA5	79444	14597-5	SEM6C	Semaphorin-6C, cytoplasmic	Q9H3T2	10500
15506-34	LRP12	Low-density lipoprotein receptor-related protein 12	Q9Y561	29967	14599-18	STAB1	Stabilin-1	Q9NY15	23166
15509-2	NAG	Alpha-N-acetylglucosaminidase	P54802	4669	14603-51	KIAA0040	Uncharacterized protein KIAA0040	Q15053	9674
15511-37	NPTXR	Neuronal pentraxin receptor	O95502	23467	14614-41	CA130	Noncompact myelin-associated protein	Q5T1S8	400746
15513-108	Prostasin	Prostasin	Q16651	5652	14615-46	KRA24	Keratin-associated protein 2-4	Q9BYR9	730755
15514-26	Pseudocholinesterase	Cholinesterase	P06276	590	14616-16	ZN382	Zinc finger protein 382	Q96SR6	84911
15515-2	SAA	Serum amyloid A-1 protein	P0DJI8	6288	14618-26	ECOP	Vesicular, overexpressed in cancer, prosurvival protein 1	Q96AW1	81552
15516-12	SAA-4	Serum amyloid A-4 protein	P35542	6291	14619-8	ZN526	Zinc finger protein 526	Q8TF50	116115
15521-4	Alcadein alpha-1	Calsyntenin-1	O94985	22883	14623-26	SUMO3	Small ubiquitin-related modifier 3	P55854	6612
15522-2	GAPR1	Golgi-associated plant pathogenesis-related protein 1	Q9H4G4	152007	14624-51	CTCF	Transcriptional repressor CTCF	P49711	10664
15523-9	HEM2	Delta-aminolevulinic acid dehydratase	P13716	210	14628-72	FBX3	F-box only protein 3	Q9UK99	26273
15524-30	PGAM2	Phosphoglycerate mutase 2	P15259	5224	14631-22	DUS16	Dual specificity protein phosphatase 16	Q9BY84	80824
15525-294	ADH1G	Alcohol dehydrogenase 1C	P00326	126	14633-26	T185A	Transmembrane protein 185A	Q8NFB2	84548
15526-33	GSHB	Glutathione synthetase	P48637	2937	14634-13	LSHR	Lutropin-choriogonadotropic hormone receptor	P22888	3973
15527-90	DLDH	Dihydrolipoyl dehydrogenase, mitochondrial	P09622	1738	14636-25	Ribonuclease UK114	Ribonuclease UK114	P52758	10247
15529-33	Cysteine-rich protein 1	Cysteine and glycine-rich protein 1	P21291	1465	14645-253	GSTA4	Glutathione S-transferase A4	O15217	2941
15530-33	EphB4	Ephrin type-B receptor 4	P54760	2050	14655-1	DJC17	DnaJ homolog subfamily C member 17	Q9NVM6	55192
15533-97	Macrophage scavenger receptor:ECD	Macrophage scavenger receptor types I and II:Extracellular domain	P21757	4481	14662-6	MZF1	Myeloid zinc finger 1	P28698	7593
15534-26	Malate dehydrogenase 2	Malate dehydrogenase, mitochondrial	P40926	4191	14663-44	RNF8	E3 ubiquitin-protein ligase RNF8	O76064	9025
15535-3	Marapsin	Serine protease 27	Q9BQR3	83886	14670-1	SKIL	Ski-like protein	P12757	6498
15539-15	SLIK1	SLIT and NTRK-like protein 1	Q96PX8	114798	14674-63	PACN3	Protein kinase C and casein kinase substrate in neurons protein 3	Q9UKS6	29763
15540-6	Vimentin	Vimentin	P08670	7431	14675-20	IF4B	Eukaryotic translation initiation factor 4B	P23588	1975
15542-19	KCRU	Creatine kinase U-type, mitochondrial	P12532	1159	14684-17	CAN2	Calpain-2 catalytic subunit	P17655	824
15544-25	kallikrein 14	Kallikrein-14	Q9P0G3	43847	14685-17	PKB beta	RAC-beta serine/threonine-protein kinase	P31751	208
15545-13	Calcineurin B a	Calcineurin subunit B type 1	P63098	5534	14687-6	M6PBP	Perilipin-3	O60664	10226
15548-35	SERA	D-3-phosphoglycerate dehydrogenase	O43175	26227	14688-6	PTN7	Tyrosine-protein phosphatase non-receptor type 7	P35236	5778
15553-22	ACES	Acetylcholinesterase	P22303	43	14689-3	SEC13	Protein SEC13 homolog	P55735	6396
15556-49	Alpha-amylase 2B	Alpha-amylase 2B	P19961	280	14692-3	ZN276	Zinc finger protein 276	Q8N554	92822
15558-63	AMPE	Glutamyl aminopeptidase	Q07075	2028	14696-45	TPSB2	Tryptase beta-2	P20231	64499
15559-5	ANTR2	Anthrax toxin receptor 2	P58335	118429	14703-6	EG-VEGF	Prokineticin-1	P58294	84432
15560-52	Apo-TC II	Transcobalamin-2	P20062	6948	14705-1	VEGF-D	Vascular endothelial growth factor D	O43915	2277
15562-24	BGLR	Beta-glucuronidase	P08236	2990	14708-59	CO8G	Complement component C8 gamma chain	P07360	733
15565-102	CA125	Mucin-16	Q8WXI7	94025	14711-27	Cystatin M	Cystatin-M	Q15828	1474
15566-10	Calponin-1	Calponin-1	P51911	1264	14713-46	Azurocidin	Azurocidin	P20160	566
15567-2	CD3-zeta	T-cell surface glycoprotein CD3 zeta chain	P20963	919	14747-9	CRLF1	Cytokine receptor-like factor 1	O75462	9244
15569-15	Collagen II	Collagen Type II	P02458	1280	14748-31	RHG05	Rho GTPase-activating protein 5	Q13017	394
15570-99	Complement receptor type 2	Complement receptor type 2	P20023	1380	14755-4	Lactoferrin	Lactotransferrin	P02788	4057
15573-110	CSPG3	Neurocan core protein	O14594	1463	14756-29	sICAM-2	Intercellular adhesion molecule 2	P13598	3384
15574-37	Cyclin A	Cyclin-A2	P20248	890	14757-144	FGF-8B	Fibroblast growth factor 8 isoform B	P55075	2253
15576-158	ECP	Eosinophil cationic protein	P12724	6037	14759-149	Cadherin E	Cadherin-1	P12830	999
15579-26	ENPP6	Ectonucleotide pyrophosphatase/phosphodiesterase family member 6	Q6UWR7	133121	15295-81	IGF-II:Mature	Insulin-like growth factor II:Mature	P01344	3481
15580-2	EPHA7	Ephrin type-A receptor 7	Q15375	2045	15297-3	S100A3	Protein S100-A3	P33764	6274
15581-16	FANK1	Fibronectin type 3 and ankyrin repeat domains protein 1	Q8TC84	92565	15298-199	NETO1	Neuropilin and tolloid-like protein 1	Q8TDF5	81832
15582-25	FCN1	Ficolin-1	O00602	2219	15299-102	MESD2	LDLR chaperone MESD	Q14696	23184
15583-18	FCRLB	Fc receptor-like B	Q6BAA4	127943	15300-66	CC134	Coiled-coil domain-containing protein 134	Q9H6E4	79879
15584-9	FHR2	Complement factor H-related protein 2	P36980	3080	15301-24	sperm protein 10	Acrosomal protein SP-10	P26436	56
15585-304	fibulin 5	Fibulin-5	Q9UBX5	10516	15303-63	S100A5	Protein S100-A5	P33763	6276
15587-20	FOLR2	Folate receptor beta	P14207	2350	15304-1	PAP1	Regenerating islet-derived protein 3-alpha	Q06141	5068
15588-17	galactosidase, alpha	Alpha-galactosidase A	P06280	2717	15305-7	Secretagogin	Secretagogin	O76038	10590
15589-1	Gc-Globulin, Mixed Type	Vitamin D-binding protein	P02774	2638	15306-20	IgJ	Immunoglobulin J chain	P01591	3512
15591-28	Glutathione peroxidase	Glutathione peroxidase 1	P07203	2876	15308-108	VWC2	Brorin	Q2TAL6	375567
15594-47	HTRA1	Serine protease HTRA1	Q92743	5654	15310-61	PRC1	Protein regulator of cytokinesis 1	O43663	9055
15596-7	HEXI1	Protein HEXIM1	O94992	10614	15312-14	AGO1	Protein argonaute-1	Q9UL18	26523
15602-43	IL-6 sRa	Interleukin-6 receptor subunit alpha	P08887	3570	15313-28	MD2L1	Mitotic spindle assembly checkpoint protein MAD2A	Q13257	4085
15603-20	Integrin alpha-2	Integrin alpha-2	P17301	3673	15314-49	CLIC4	Chloride intracellular channel protein 4	Q9Y696	25932
15604-18	JNK2	Mitogen-activated protein kinase 9	P45984	5601	15315-64	CUTC	Copper homeostasis protein cutC homolog	Q9NTM9	51076
15606-19	Keratin 19	Keratin, type I cytoskeletal 19	P08727	3880	15316-262	TXN4B	Thioredoxin-like protein 4B	Q9NX01	54957
15607-56	KPYR	Pyruvate kinase PKLR	P30613	5313	15318-75	Calpactin I light chain	Protein S100-A10	P60903	6281
15608-5	KS6B1	Ribosomal protein S6 kinase beta-1	P23443	6198	15319-226	CCNA1	Cyclin-A1	P78396	8900
15610-72	LAP	Cytosol aminopeptidase	P28838	51056	15321-8	CPLX2	Complexin-2	Q6PUV4	10814
15612-5	LIN7B	Protein lin-7 homolog B	Q9HAP6	64130	15322-35	CRADD	Death domain-containing protein CRADD	P78560	8738
15613-16	LIPP	Pancreatic triacylglycerol lipase	P16233	5406	15323-112	AGO3	Protein argonaute-3	Q9H9G7	192669
15614-168	LIRA2	Leukocyte immunoglobulin-like receptor subfamily A member 2	Q8N149	11027	15324-58	Ferritin light chain	Ferritin light chain	P02792	2512
15615-8	LIRB3	Leukocyte immunoglobulin-like receptor subfamily B member 3	O75022	102725035	15325-14	NEUM	Neuromodulin	P17677	2596
15617-8	lymphotactin beta	Cytokine SCM-1 beta	Q9UBD3	6846	15326-64	GBP1	Guanylate-binding protein 1	P32455	2633
15619-49	MOG	Myelin-oligodendrocyte glycoprotein	Q16653	4340	15329-167	MAPIP	Ragulator complex protein LAMTOR2	Q9Y2Q5	28956
15620-4	NLGN1	Neuroligin-1	Q8N2Q7	22871	15331-47	RBBP4	Histone-binding protein RBBP4	Q09028	5928
15622-13	OBCAM	Opioid-binding protein/cell adhesion molecule	Q14982	4978	15333-11	SDF2	Stromal cell-derived factor 2	Q99470	6388
15623-1	PD-1	Programmed cell death protein 1	Q15116	5133	15336-7	SELM	Selenoprotein M	Q8WWX9	140606
15626-223	Perlecan	Basement membrane-specific heparan sulfate proteoglycan core protein	P98160	3339	15339-32	COF2	Cofilin-2	Q9Y281	1073
15627-83	PKB	RAC-alpha serine/threonine-protein kinase	P31749	207	15343-337	Kininogen, HMW, Two Chain	Kininogen, HMW, Two Chain	P01042	3827
15631-18	PSG1	Pregnancy-specific beta-1-glycoprotein 1	P11464	5669	15346-31	IFN-g	Interferon gamma	P01579	3458
15633-6	RBP	Retinol-binding protein 4	P02753	5950	15347-12	Hemopexin	Hemopexin	P02790	3263
15634-139	SLIT1	Slit homolog 1 protein	O75093	6585	15358-28	7B2	Neuroendocrine protein 7B2	P05408	6447
15635-4	SMOC2	SPARC-related modular calcium-binding protein 2	Q9H3U7	64094	15361-37	ANKR1	Ankyrin repeat domain-containing protein 1	Q15327	27063
15636-49	SORC1	VPS10 domain-containing receptor SorCS1	Q8WY21	114815	15363-32	Apo A-V	Apolipoprotein A-V	Q6Q788	116519
15637-38	SORC3	VPS10 domain-containing receptor SorCS3	Q9UPU3	22986	15364-101	Apo C-I	Apolipoprotein C-I	P02654	341
15640-54	TAGL	Transgelin	Q01995	6876	15365-41	BAI3	Adhesion G protein-coupled receptor B3	O60242	577
15641-20	TEFF1	Tomoregulin-1	Q8IYR6	100526694	15367-38	LPLC1	BPI fold-containing family B member 1	Q8TDL5	92747
15644-1	Biotinidase	Biotinidase	P43251	686	15368-3	BMPER	BMP-binding endothelial regulator protein	Q8N8U9	168667
15653-9	COAA1	Collagen alpha-1(X) chain	Q03692	1300	15370-5	BOLA1	BolA-like protein 1	Q9Y3E2	51027
15666-21	BMP-2	Bone morphogenetic protein 2	P12643	650	15372-43	BRD2	Bromodomain-containing protein 2	P25440	6046
15667-39	BMP-4	Bone morphogenetic protein 4	P12644	652	15374-15	CA11 protein	Gastrokine-1	Q9NS71	56287
15668-19	BMP-8	Bone morphogenetic protein 8B	P34820	656	15375-49	Carboxypeptidase B1	Carboxypeptidase B	P15086	1360
15669-7	BRAF1	Serine/threonine-protein kinase B-raf	P15056	673	15376-134	CATE	Cathepsin E	P14091	1510
15670-15	C1QL2	Complement C1q-like protein 2	Q7Z5L3	165257	15381-45	Discoidin domain receptor 2	Discoidin domain-containing receptor 2	Q16832	4921
15674-3	CD79A	B-cell antigen receptor complex-associated protein alpha chain	P11912	973	15383-200	Endothelin 3	Endothelin-3	P14138	1908
15675-3	CEBPB	CCAAT/enhancer-binding protein beta	P17676	1051	15384-15	KLOTHO	Klotho	Q9UEF7	9365
15678-71	DKK2	Dickkopf-related protein 2	Q9UBU2	27123	15385-116	FABP2	Fatty acid-binding protein, intestinal	P12104	2169
15686-49	INHBC	Inhibin beta C chain	P55103	3626	15386-7	FABPA	Fatty acid-binding protein, adipocyte	P15090	2167
15688-30	Mannose-binding lectin	Protein ERGIC-53	P49257	3998	15387-44	Neuropilin-2	Neuropilin-2	O60462	8828
15692-300	NODAL	Nodal homolog	Q96S42	4838	15388-24	FcRIIIa	Low affinity immunoglobulin gamma Fc region receptor III-A	P08637	2214
15693-9	PgR	Progesterone receptor	P06401	5241	15389-1	FRDA	Frataxin, mitochondrial	Q16595	2395
15698-6	TXLNA	Alpha-taxilin	P40222	200081	15390-3	Galanin	Galanin	P22466	51083
16015-19	ALT	Alanine aminotransferase 1	P24298	2875	15391-114	GAS-6	Growth arrest-specific protein 6	Q14393	2621
16021-30	Cadherin-8	Cadherin-8	P55286	1006	15394-79	UNC5B	Netrin receptor UNC5B	Q8IZJ1	219699
16035-8	VEGF sR3	Vascular endothelial growth factor receptor 3	P35916	2324	15395-15	GST M1-1	Glutathione S-transferase Mu 1	P09488	2944
16043-30	SHC1:PID	SHC-transforming protein 1:Phosphotyrosine Interaction Domain	P29353	6464	15398-2	HERV1	FAD-linked sulfhydryl oxidase ALR	P55789	2671
16049-43	OLR1	Oxidized low-density lipoprotein receptor 1	P78380	4973	15402-2	ID-1	DNA-binding protein inhibitor ID-1	P41134	3397
16055-3	complement factor H-related 5	Complement factor H-related protein 5	Q9BXR6	81494	15403-53	ID2	DNA-binding protein inhibitor ID-2	Q02363	3398
16057-6	IGF-II receptor	Cation-independent mannose-6-phosphate receptor	P11717	3482	15404-3	IFN21	Interferon alpha-21	P01568	3452
16060-99	NID2	Nidogen-2	Q14112	22795	15405-23	IFNA4	Interferon alpha-4	P05014	3441
16070-7	WIF-1	Wnt inhibitory factor 1	Q9Y5W5	11197	15412-40	KIAP	Baculoviral IAP repeat-containing protein 7	Q96CA5	79444
16074-12	GRB2-related adapter protein 2	GRB2-related adapter protein 2	O75791	9402	15413-3	LCAT	Phosphatidylcholine-sterol acyltransferase	P04180	3931
16079-2	TEC	Tyrosine-protein kinase Tec	P42680	7006	15414-316	LDHA	L-lactate dehydrogenase A chain	P00338	3939
16081-38	Aldose reductase-like	Aldo-keto reductase family 1 member B10	O60218	57016	15416-54	LYG2	Lysozyme g-like protein 2	Q86SG7	254773
16288-17	EPHA4	Ephrin type-A receptor 4	P54764	2043	15417-3	Maspin	Serpin B5	P36952	5268
16292-288	GIP	Gastric inhibitory polypeptide	P09681	2695	15418-25	MK10	Mitogen-activated protein kinase 10	P53779	5602
16293-1	Growth hormone-releasing factor	Somatoliberin	P01286	2691	15419-15	MMP20	Matrix metalloproteinase-20	O60882	9313
16296-43	LGR5	Leucine-rich repeat-containing G-protein coupled receptor 5	O75473	8549	15422-12	MYP2	Myelin P2 protein	P02689	5375
16297-14	ROBO4	Roundabout homolog 4	Q8WZ75	54538	15426-5	NEUR1	Sialidase-1	Q99519	4758
16298-84	sPLA(2)-IID	Group IID secretory phospholipase A2	Q9UNK4	26279	15427-35	LOXL3	Lysyl oxidase homolog 3	P58215	84695
16299-13	TIGIT	T-cell immunoreceptor with Ig and ITIM domains	Q495A1	201633	15430-165	OPT	Opticin	Q9UBM4	26254
16300-4	TREM2	Triggering receptor expressed on myeloid cells 2	Q9NZC2	54209	15431-31	OTCase	Ornithine carbamoyltransferase, mitochondrial	P00480	5009
16302-11	SPLC2	BPI fold-containing family A member 2	Q96DR5	140683	15432-1	Otoraplin	Otoraplin	Q9NRC9	56914
16304-6	LGR4	Leucine-rich repeat-containing G-protein coupled receptor 4	Q9BXB1	55366	15433-4	p60-Src	Proto-oncogene tyrosine-protein kinase Src	P12931	6714
16305-10	Cadherin-11:ECD	Cadherin-11:Extracellular domain	P55287	1009	15434-5	PNOC	Prepronociceptin	Q13519	5368
16307-22	UNC5H4	Netrin receptor UNC5D	Q6UXZ4	137970	15435-4	PNP	Purine nucleoside phosphorylase	P00491	4860
16308-14	BTLA	B- and T-lymphocyte attenuator	Q7Z6A9	151888	15436-40	RAMP1	Receptor activity-modifying protein 1	O60894	10267
16309-30	Soggy-1	Dickkopf-like protein 1	Q9UK85	27120	15437-11	RAMP3	Receptor activity-modifying protein 3	O60896	10268
16312-45	Cadherin-6	Cadherin-6	P55285	1004	15439-21	RND3	Rho-related GTP-binding protein RhoE	P61587	390
16315-105	VEGF sR1	Vascular endothelial growth factor receptor 1	P17948	2321	15440-57	NEC2	Neuroendocrine convertase 2	P16519	5126
16317-20	Desmoglein-3	Desmoglein-3	P32926	1830	15441-6	SAP3	Ganglioside GM2 activator	P17900	2760
16318-12	ALK-1	Serine/threonine-protein kinase receptor R3	P37023	94	15444-45	SCCA2	Serpin B4	P48594	6318
16320-139	CD320	CD320 antigen	Q9NPF0	51293	15446-25	SMDF	Neuregulin-1, sensory and motor neuron-derived factor isoform	Q02297	3084
16322-10	PACAP	Marginal zone B- and B1-cell-specific protein	Q8WU39	51237	15447-45	Sorbitol dehydrogenase	Sorbitol dehydrogenase	Q00796	6652
16323-8	NRX3A	Neurexin-3	Q9Y4C0	9369	15448-47	SQSTM	Sequestosome-1	Q13501	8878
16324-38	TLR1:ECD	Toll-like receptor 1:Extracellular domain	Q15399	7096	15449-33	TIM-4	T-cell immunoglobulin and mucin domain-containing protein 4	Q96H15	91937
16536-3	HMGA1	High mobility group protein HMG-I/HMG-Y	P17096	3159	15452-5	5'-Nucleotidase	5'-Nucleotidase	P21589	4907
16551-14	STA5B	Signal transducer and activator of transcription 5B	P51692	6777	15453-3	a1-Microglobulin	Alpha-1-microglobulin	P02760	259
16558-2	MYOC	Myocilin	Q99972	4653	15455-40	ADA15:ECD	Disintegrin and metalloproteinase domain-containing protein 15:Extracellular domain	Q13444	8751
16561-9	Alpha-1B-glycoprotein	Alpha-1B-glycoprotein	P04217	1	15457-14	Aminopeptidase N	Aminopeptidase N	P15144	290
16583-8	AP4A	Bis(5'-nucleosyl)-tetraphosphatase [asymmetrical]	P50583	318	15460-9	CD26	Dipeptidyl peptidase 4	P27487	1803
16585-16	B3GN4	N-acetyllactosaminide beta-1,3-N-acetylglucosaminyltransferase 4	Q9C0J1	79369	15462-28	CD8A	T-cell surface glycoprotein CD8 alpha chain	P01732	925
16587-1	Beta-casein	Beta-casein	P05814	1447	15465-79	CNPY4	Protein canopy homolog 4	Q8N129	245812
16588-10	BiP	78 kDa glucose-regulated protein	P11021	3309	15466-30	CO9A1	Collagen alpha-1(IX) chain	P20849	1297
16591-71	CHIA	Acidic mammalian chitinase	Q9BZP6	27159	15467-10	CTHR1	Collagen triple helix repeat-containing protein 1	Q96CG8	115908
16593-3	FADD	FAS-associated death domain protein	Q13158	8772	15468-14	FHR1	Complement factor H-related protein 1	Q03591	3078
16594-44	FAIM1	Fas apoptotic inhibitory molecule 1	Q9NVQ4	55179	15470-11	Hexosaminidase B	Beta-hexosaminidase subunit beta	P07686	3074
16596-25	GLRX3	Glutaredoxin-3	O76003	10539	15471-29	LIPR2	Pancreatic lipase-related protein 2	P54317	5408
16597-11	GLRX5	Glutaredoxin-related protein 5, mitochondrial	Q86SX6	51218	15472-16	LRP11	Low-density lipoprotein receptor-related protein 11	Q86VZ4	84918
16599-38	GPN1	GPN-loop GTPase 1	Q9HCN4	11321	15474-7	PIN1	Peptidyl-prolyl cis-trans isomerase NIMA-interacting 1	Q13526	5300
16605-2	C1T9A	Complement C1q and tumor necrosis factor-related protein 9A	P0C862	338872	15475-4	PLTP	Phospholipid transfer protein	P55058	5360
16606-85	Aldose reductase	Aldose reductase	P15121	231	15476-6	REG3G	Regenerating islet-derived protein 3-gamma	Q6UW15	130120
16607-78	Gelsolin	Gelsolin	P06396	2934	15480-2	VNN2	Vascular non-inflammatory molecule 2	O95498	8875
16609-106	KIRR2	Kin of IRRE-like protein 2	Q6UWL6	84063	15481-45	LL-37	Antibacterial protein LL-37	P49913	820
16610-13	LRP10	Low-density lipoprotein receptor-related protein 10	Q7Z4F1	26020	15482-12	A2ML1	Alpha-2-macroglobulin-like protein 1	A8K2U0	144568
16612-28	SDC3	Syndecan-3	O75056	9672	15483-377	Agrin	Agrin	O00468	375790
16613-3	CAD17	Cadherin-17	Q12864	1015	15486-126	ABP1	Amiloride-sensitive amine oxidase [copper-containing]	P19801	26
16614-27	RSPO1	R-spondin-1	Q2MKA7	284654	15487-164	carboxylesterase, liver	Liver carboxylesterase 1	P23141	1066
16616-137	ENOB	Beta-enolase	P13929	2027	15491-20	CD248	Endosialin	Q9HCU0	57124
16617-14	Caspase-14	Caspase-14	P31944	23581	15492-1	CRIM1:ECD	Cysteine-rich motor neuron 1 protein:Extracellular domain	Q9NZV1	51232
16618-7	CD69	Early activation antigen CD69	Q07108	969	15494-11	FGFP1	Fibroblast growth factor-binding protein 1	Q14512	9982
16620-26	LY75	Lymphocyte antigen 75	O60449	100526664	15495-9	FOLR3	Folate receptor gamma	P41439	2352
16621-77	AIBP	NAD(P)H-hydrate epimerase	Q8NCW5	128240	15497-9	HS3S1	Heparan sulfate glucosamine 3-O-sulfotransferase 1	O14792	9957
16746-12	Activin B	Activin B	P09529	3625	15499-11	Attractin	Attractin	O75882	8455
16748-1	BMP-3	Bone morphogenetic protein 3	P12645	651	15503-15	Lefty-A	Left-right determination factor 2	O00292	7044
16749-79	BMP-3b	Growth/differentiation factor 10	P55107	2662	15503-20	Lefty-A	Left-right determination factor 2	O00292	7044
16751-15	BNP	Natriuretic peptides B	P16860	4879	15504-39	Livin B	Baculoviral IAP repeat-containing protein 7 Isoform beta	Q96CA5	79444
16753-46	CO6A2	Collagen alpha-2(VI) chain	P12110	1292	15506-34	LRP12	Low-density lipoprotein receptor-related protein 12	Q9Y561	29967
16754-40	CSKP	Peripheral plasma membrane protein CASK	O14936	8573	15509-2	NAG	Alpha-N-acetylglucosaminidase	P54802	4669
16755-195	GDF-3	Growth/differentiation factor 3	Q9NR23	9573	15511-37	NPTXR	Neuronal pentraxin receptor	O95502	23467
16756-30	GDF7	Growth/differentiation factor 7	Q7Z4P5	151449	15513-108	Prostasin	Prostasin	Q16651	5652
16758-96	HDGF	Hepatoma-derived growth factor	P51858	3068	15514-26	Pseudocholinesterase	Cholinesterase	P06276	590
16760-2	IL-26	Interleukin-26	Q9NPH9	55801	15515-2	SAA	Serum amyloid A-1 protein	P0DJI8	6288
16763-11	LECT2	Leukocyte cell-derived chemotaxin-2	O14960	3950	15516-12	SAA-4	Serum amyloid A-4 protein	P35542	6291
16765-52	PBP	Platelet basic protein	P02775	5473	15521-4	Alcadein alpha-1	Calsyntenin-1	O94985	22883
16768-3	PLAK	Junction plakoglobin	P14923	3728	15522-2	GAPR1	Golgi-associated plant pathogenesis-related protein 1	Q9H4G4	152007
16769-20	RAC3	Ras-related C3 botulinum toxin substrate 3	P60763	5881	15523-9	HEM2	Delta-aminolevulinic acid dehydratase	P13716	210
16770-3	REG1B	Lithostathine-1-beta	P48304	5968	15524-30	PGAM2	Phosphoglycerate mutase 2	P15259	5224
16773-29	SCUB3	Signal peptide, CUB and EGF-like domain-containing protein 3	Q8IX30	222663	15525-294	ADH1G	Alcohol dehydrogenase 1C	P00326	126
16780-6	HSP 70	Heat shock 70 kDa protein 1A	P0DMV8	3303	15526-33	GSHB	Glutathione synthetase	P48637	2937
16781-2	ENASE	Cytosolic endo-beta-N-acetylglucosaminidase	Q8NFI3	64772	15527-90	DLDH	Dihydrolipoyl dehydrogenase, mitochondrial	P09622	1738
16785-45	HD-5	Defensin-5	Q01523	1670	15529-33	Cysteine-rich protein 1	Cysteine and glycine-rich protein 1	P21291	1465
16792-4	Siglec-5	Sialic acid-binding Ig-like lectin 5	O15389	8778	15530-33	EphB4	Ephrin type-B receptor 4	P54760	2050
16802-31	OCAD1	OCIA domain-containing protein 1	Q9NX40	54940	15533-97	Macrophage scavenger receptor:ECD	Macrophage scavenger receptor types I and II:Extracellular domain	P21757	4481
16803-4	CALB2	Calretinin	P22676	794	15534-26	Malate dehydrogenase 2	Malate dehydrogenase, mitochondrial	P40926	4191
16805-5	PDE5A	cGMP-specific 3',5'-cyclic phosphodiesterase	O76074	8654	15535-3	Marapsin	Serine protease 27	Q9BQR3	83886
16807-35	TNNT3	Troponin T, fast skeletal muscle	P45378	7140	15539-15	SLIK1	SLIT and NTRK-like protein 1	Q96PX8	114798
16809-1	NDKM	Nucleoside diphosphate kinase, mitochondrial	O00746	4833	15540-6	Vimentin	Vimentin	P08670	7431
16810-3	RhoGDI	Rab GDP dissociation inhibitor alpha	P31150	2664	15542-19	KCRU	Creatine kinase U-type, mitochondrial	P12532	1159
16814-13	SLIM 1	Four and a half LIM domains protein 1	Q13642	2273	15544-25	kallikrein 14	Kallikrein-14	Q9P0G3	43847
16818-200	CDCP1	CUB domain-containing protein 1	Q9H5V8	64866	15545-13	Calcineurin B a	Calcineurin subunit B type 1	P63098	5534
16823-75	APOL3	Apolipoprotein L3	O95236	80833	15548-35	SERA	D-3-phosphoglycerate dehydrogenase	O43175	26227
16825-20	ATX3	Ataxin-3	P54252	4287	15553-22	ACES	Acetylcholinesterase	P22303	43
16828-8	Collagen a1(VI)	Collagen alpha-1(VI) chain	P12109	1291	15556-49	Alpha-amylase 2B	Alpha-amylase 2B	P19961	280
16831-7	DOK1	Docking protein 1	Q99704	1796	15558-63	AMPE	Glutamyl aminopeptidase	Q07075	2028
16836-1	FHR3	Complement factor H-related protein 3	Q02985	10878	15559-5	ANTR2	Anthrax toxin receptor 2	P58335	118429
16837-20	FLIP	CASP8 and FADD-like apoptosis regulator	O15519	8837	15560-52	Apo-TC II	Transcobalamin-2	P20062	6948
16845-15	MPZL1	Myelin protein zero-like protein 1	O95297	9019	15562-24	BGLR	Beta-glucuronidase	P08236	2990
16847-39	RAB3B	Ras-related protein Rab-3B	P20337	5865	15565-102	CA125	Mucin-16	Q8WXI7	94025
16850-5	RGS5	Regulator of G-protein signaling 5	O15539	8490	15566-10	Calponin-1	Calponin-1	P51911	1264
16851-50	SCO2	Protein SCO2 homolog, mitochondrial	O43819	9997	15567-2	CD3-zeta	T-cell surface glycoprotein CD3 zeta chain	P20963	919
16852-10	NHRF3	Na(+)/H(+) exchange regulatory cofactor NHE-RF3	Q5T2W1	5174	15569-15	Collagen II	Collagen Type II	P02458	1280
16853-5	NRK1	Nicotinamide riboside kinase 1	Q9NWW6	54981	15570-99	Complement receptor type 2	Complement receptor type 2	P20023	1380
16854-17	LSM4	U6 snRNA-associated Sm-like protein LSm4	Q9Y4Z0	25804	15573-110	CSPG3	Neurocan core protein	O14594	1463
16856-79	MARE2	Microtubule-associated protein RP/EB family member 2	Q15555	10982	15574-37	Cyclin A	Cyclin-A2	P20248	890
16857-2	RAB2A	Ras-related protein Rab-2A	P61019	5862	15576-158	ECP	Eosinophil cationic protein	P12724	6037
16858-384	RCN3	Reticulocalbin-3	Q96D15	57333	15579-26	ENPP6	Ectonucleotide pyrophosphatase/phosphodiesterase family member 6	Q6UWR7	133121
16859-100	SHLB1	Endophilin-B1	Q9Y371	51100	15580-2	EPHA7	Ephrin type-A receptor 7	Q15375	2045
16863-47	NANP	N-acylneuraminate-9-phosphatase	Q8TBE9	140838	15581-16	FANK1	Fibronectin type 3 and ankyrin repeat domains protein 1	Q8TC84	92565
16865-62	RBP56	TATA-binding protein-associated factor 2N	Q92804	8148	15582-25	FCN1	Ficolin-1	O00602	2219
16867-76	PCTK1	Cyclin-dependent kinase 16	Q00536	5127	15583-18	FCRLB	Fc receptor-like B	Q6BAA4	127943
16872-248	MAAI	Maleylacetoacetate isomerase	O43708	2954	15584-9	FHR2	Complement factor H-related protein 2	P36980	3080
16875-13	MGN2	Protein mago nashi homolog 2	Q96A72	55110	15585-304	fibulin 5	Fibulin-5	Q9UBX5	10516
16877-19	MSRB2	Methionine-R-sulfoxide reductase B2, mitochondrial	Q9Y3D2	22921	15587-20	FOLR2	Folate receptor beta	P14207	2350
16882-27	PHP14	14 kDa phosphohistidine phosphatase	Q9NRX4	29085	15588-17	galactosidase, alpha	Alpha-galactosidase A	P06280	2717
16883-57	RAB4A	Ras-related protein Rab-4A	P20338	5867	15589-1	Gc-Globulin, Mixed Type	Vitamin D-binding protein	P02774	2638
16885-49	MARE3	Microtubule-associated protein RP/EB family member 3	Q9UPY8	22924	15591-28	Glutathione peroxidase	Glutathione peroxidase 1	P07203	2876
16887-29	PTH2	Peptidyl-tRNA hydrolase 2, mitochondrial	Q9Y3E5	51651	15594-47	HTRA1	Serine protease HTRA1	Q92743	5654
16890-37	ATL1	ADAMTS-like protein 1	Q8N6G6	92949	15596-7	HEXI1	Protein HEXIM1	O94992	10614
16892-23	ENPP2	Ectonucleotide pyrophosphatase/phosphodiesterase family member 2	Q13822	5168	15602-43	IL-6 sRa	Interleukin-6 receptor subunit alpha	P08887	3570
16899-59	OSBL9	Oxysterol-binding protein-related protein 9	Q96SU4	114883	15603-20	Integrin alpha-2	Integrin alpha-2	P17301	3673
16900-29	MDGA1	MAM domain-containing glycosylphosphatidylinositol anchor protein 1	Q8NFP4	266727	15604-18	JNK2	Mitogen-activated protein kinase 9	P45984	5601
16902-17	LAMP1	Lysosome-associated membrane glycoprotein 1	P11279	3916	15606-19	Keratin 19	Keratin, type I cytoskeletal 19	P08727	3880
16907-3	Nectin-like protein 3	Cell adhesion molecule 2	Q8N3J6	253559	15607-56	KPYR	Pyruvate kinase PKLR	P30613	5313
16908-5	OMGP	Oligodendrocyte-myelin glycoprotein	P23515	4974	15608-5	KS6B1	Ribosomal protein S6 kinase beta-1	P23443	6198
16913-8	RNT2	Ribonuclease T2	O00584	8635	15610-72	LAP	Cytosol aminopeptidase	P28838	51056
16914-104	sCD14	Monocyte differentiation antigen CD14, soluble	P08571	929	15612-5	LIN7B	Protein lin-7 homolog B	Q9HAP6	64130
16915-153	SEM4A	Semaphorin-4A	Q9H3S1	64218	15613-16	LIPP	Pancreatic triacylglycerol lipase	P16233	5406
16916-19	SLIK6	SLIT and NTRK-like protein 6	Q9H5Y7	84189	15614-168	LIRA2	Leukocyte immunoglobulin-like receptor subfamily A member 2	Q8N149	11027
16918-198	TLR3	Toll-like receptor 3	O15455	7098	15615-8	LIRB3	Leukocyte immunoglobulin-like receptor subfamily B member 3	O75022	102725035
16919-1	ACBP	Acyl-CoA-binding protein	P07108	1622	15617-8	lymphotactin beta	Cytokine SCM-1 beta	Q9UBD3	6846
16922-53	PLXB3	Plexin-B3	Q9ULL4	5365	15619-49	MOG	Myelin-oligodendrocyte glycoprotein	Q16653	4340
16923-20	Profilin II	Profilin-2	P35080	5217	15620-4	NLGN1	Neuroligin-1	Q8N2Q7	22871
16926-44	Alkaline phosphatase, liver	Alkaline phosphatase, tissue-nonspecific isozyme	P05186	249	15622-13	OBCAM	Opioid-binding protein/cell adhesion molecule	Q14982	4978
16927-9	Coagulation factor XIII	Coagulation factor XIII	P00488|P05160	2165|2162	15623-1	PD-1	Programmed cell death protein 1	Q15116	5133
16932-5	SULT 1E	Estrogen sulfotransferase	P49888	6783	15626-223	Perlecan	Basement membrane-specific heparan sulfate proteoglycan core protein	P98160	3339
17137-160	Beta-globin	Hemoglobin subunit beta	P68871	3043	15627-83	PKB	RAC-alpha serine/threonine-protein kinase	P31749	207
17138-8	GST A1-1	Glutathione S-transferase A1	P08263	2938	15631-18	PSG1	Pregnancy-specific beta-1-glycoprotein 1	P11464	5669
17140-57	PDGFD	Platelet-derived growth factor D	Q9GZP0	80310	15633-6	RBP	Retinol-binding protein 4	P02753	5950
17145-1	S100A8/S100A9	Protein S100-A8/A9 heterodimer	P05109|P06702	6280|6279	15634-139	SLIT1	Slit homolog 1 protein	O75093	6585
17148-7	BLVRB	Flavin reductase (NADPH)	P30043	645	15635-4	SMOC2	SPARC-related modular calcium-binding protein 2	Q9H3U7	64094
17150-8	HSP 10	10 kDa heat shock protein, mitochondrial	P61604	3336	15636-49	SORC1	VPS10 domain-containing receptor SorCS1	Q8WY21	114815
17151-84	IRF-3	Interferon regulatory factor 3	Q14653	3661	15637-38	SORC3	VPS10 domain-containing receptor SorCS3	Q9UPU3	22986
17152-10	KI2S4	Killer cell immunoglobulin-like receptor 2DS4	P43632	3809	15640-54	TAGL	Transgelin	Q01995	6876
17153-46	KI2L3	Killer cell immunoglobulin-like receptor 2DL3	P43628	3804	15641-20	TEFF1	Tomoregulin-1	Q8IYR6	100526694
17154-2	TEBP	Prostaglandin E synthase 3	Q15185	10728	15644-1	Biotinidase	Biotinidase	P43251	686
17155-1	VPS28 protein homolog	Vacuolar protein sorting-associated protein 28 homolog	Q9UK41	51160	15653-9	COAA1	Collagen alpha-1(X) chain	Q03692	1300
17156-72	DCAK1	Serine/threonine-protein kinase DCLK1	O15075	9201	15666-21	BMP-2	Bone morphogenetic protein 2	P12643	650
17158-17	UB2G1	Ubiquitin-conjugating enzyme E2 G1	P62253	7326	15667-39	BMP-4	Bone morphogenetic protein 4	P12644	652
17161-1	OST48	Dolichyl-diphosphooligosaccharide--protein glycosyltransferase 48 kDa subunit	P39656	1650	15668-19	BMP-8	Bone morphogenetic protein 8B	P34820	656
17163-117	Annexin III	Annexin A3	P12429	306	15669-7	BRAF1	Serine/threonine-protein kinase B-raf	P15056	673
17164-15	annexin IV	Annexin A4	P09525	307	15670-15	C1QL2	Complement C1q-like protein 2	Q7Z5L3	165257
17165-1	BTG	Beta-thromboglobulin	P02775	5473	15674-3	CD79A	B-cell antigen receptor complex-associated protein alpha chain	P11912	973
17166-4	FGF-8F	Fibroblast growth factor 8 isoform F	P55075	2253	15675-3	CEBPB	CCAAT/enhancer-binding protein beta	P17676	1051
17170-15	CALCB	Calcitonin gene-related peptide 2	P10092	797	15678-71	DKK2	Dickkopf-related protein 2	Q9UBU2	27123
17172-19	STAT	Statherin	P02808	6779	15686-49	INHBC	Inhibin beta C chain	P55103	3626
17175-5	MP2K6	Dual specificity mitogen-activated protein kinase kinase 6	P52564	5608	15688-30	Mannose-binding lectin	Protein ERGIC-53	P49257	3998
17176-13	PSIP1	PC4 and SFRS1-interacting protein	O75475	11168	15692-300	NODAL	Nodal homolog	Q96S42	4838
17195-43	BAG-1	BAG family molecular chaperone regulator 1	Q99933	573	15693-9	PgR	Progesterone receptor	P06401	5241
17196-5	ClpP endopeptidase	ATP-dependent Clp protease proteolytic subunit, mitochondrial	Q16740	8192	15698-6	TXLNA	Alpha-taxilin	P40222	200081
17199-43	HIF1N	Hypoxia-inducible factor 1-alpha inhibitor	Q9NWT6	55662	16015-19	ALT	Alanine aminotransferase 1	P24298	2875
17200-50	KI2L1	Killer cell immunoglobulin-like receptor 2DL1	P43626	3802	16021-30	Cadherin-8	Cadherin-8	P55286	1006
17202-37	PDCD4	Programmed cell death protein 4	Q53EL6	27250	16035-8	VEGF sR3	Vascular endothelial growth factor receptor 3	P35916	2324
17204-17	PNMT	Phenylethanolamine N-methyltransferase	P11086	5409	16043-30	SHC1:PID	SHC-transforming protein 1:Phosphotyrosine Interaction Domain	P29353	6464
17205-21	RAB5A	Ras-related protein Rab-5A	P20339	5868	16049-43	OLR1	Oxidized low-density lipoprotein receptor 1	P78380	4973
17209-27	ST2B1	Sulfotransferase family cytosolic 2B member 1	O00204	6820	16055-3	complement factor H-related 5	Complement factor H-related protein 5	Q9BXR6	81494
17210-2	TCL1A	T-cell leukemia/lymphoma protein 1A	P56279	8115	16057-6	IGF-II receptor	Cation-independent mannose-6-phosphate receptor	P11717	3482
17224-12	MIME	Mimecan	P20774	4969	16060-99	NID2	Nidogen-2	Q14112	22795
17231-1	L-plastin	Plastin-2	P13796	3936	16070-7	WIF-1	Wnt inhibitory factor 1	Q9Y5W5	11197
17319-1	SELH	Selenoprotein H	Q8IZQ5	280636	16074-12	GRB2-related adapter protein 2	GRB2-related adapter protein 2	O75791	9402
17320-19	ADPPT	L-aminoadipate-semialdehyde dehydrogenase-phosphopantetheinyl transferase	Q9NRN7	60496	16079-2	TEC	Tyrosine-protein kinase Tec	P42680	7006
17325-10	KGUA	Guanylate kinase	Q16774	2987	16081-38	Aldose reductase-like	Aldo-keto reductase family 1 member B10	O60218	57016
17326-44	DUS23	Dual specificity protein phosphatase 23	Q9BVJ7	54935	16288-17	EPHA4	Ephrin type-A receptor 4	P54764	2043
17327-3	CNPY3	Protein canopy homolog 3	Q9BT09	10695	16292-288	GIP	Gastric inhibitory polypeptide	P09681	2695
17329-2	BDH2	3-hydroxybutyrate dehydrogenase type 2	Q9BUT1	56898	16293-1	Growth hormone-releasing factor	Somatoliberin	P01286	2691
17331-138	KREM1	Kremen protein 1	Q96MU8	83999	16296-43	LGR5	Leucine-rich repeat-containing G-protein coupled receptor 5	O75473	8549
17332-3	ARHL2	Poly(ADP-ribose) glycohydrolase ARH3	Q9NX46	54936	16297-14	ROBO4	Roundabout homolog 4	Q8WZ75	54538
17333-20	ACADM	Medium-chain specific acyl-CoA dehydrogenase, mitochondrial	P11310	34	16298-84	sPLA(2)-IID	Group IID secretory phospholipase A2	Q9UNK4	26279
17335-18	VAMP2	Vesicle-associated membrane protein 2	P63027	6844	16299-13	TIGIT	T-cell immunoreceptor with Ig and ITIM domains	Q495A1	201633
17336-54	CR3L2	Cyclic AMP-responsive element-binding protein 3-like protein 2	Q70SY1	64764	16300-4	TREM2	Triggering receptor expressed on myeloid cells 2	Q9NZC2	54209
17337-1	TYY1	Transcriptional repressor protein YY1	P25490	7528	16302-11	SPLC2	BPI fold-containing family A member 2	Q96DR5	140683
17341-89	THIC	Acetyl-CoA acetyltransferase, cytosolic	Q9BWD1	39	16304-6	LGR4	Leucine-rich repeat-containing G-protein coupled receptor 4	Q9BXB1	55366
17342-13	AGR3	Anterior gradient protein 3	Q8TD06	155465	16305-10	Cadherin-11:ECD	Cadherin-11:Extracellular domain	P55287	1009
17343-6	SNPH	Syntaphilin	O15079	9751	16307-22	UNC5H4	Netrin receptor UNC5D	Q6UXZ4	137970
17344-23	STML1	Stomatin-like protein 1	Q9UBI4	9399	16308-14	BTLA	B- and T-lymphocyte attenuator	Q7Z6A9	151888
17345-12	ZADH2	Prostaglandin reductase 3	Q8N4Q0	284273	16309-30	Soggy-1	Dickkopf-like protein 1	Q9UK85	27120
17346-61	FDSCP	Follicular dendritic cell secreted peptide	Q8NFU4	260436	16312-45	Cadherin-6	Cadherin-6	P55285	1004
17347-80	CA080	Axin interactor, dorsalization-associated protein	Q96BJ3	64853	16315-105	VEGF sR1	Vascular endothelial growth factor receptor 1	P17948	2321
17348-5	SYJ2B	Synaptojanin-2-binding protein	P57105	55333	16317-20	Desmoglein-3	Desmoglein-3	P32926	1830
17350-13	CHM2B	Charged multivesicular body protein 2b	Q9UQN3	25978	16318-12	ALK-1	Serine/threonine-protein kinase receptor R3	P37023	94
17355-56	SYT4	Synaptotagmin-4	Q9H2B2	6860	16320-139	CD320	CD320 antigen	Q9NPF0	51293
17356-34	IL1FA	Interleukin-1 family member 10	Q8WWZ1	84639	16322-10	PACAP	Marginal zone B- and B1-cell-specific protein	Q8WU39	51237
17357-33	SPCS	O-phosphoseryl-tRNA(Sec) selenium transferase	Q9HD40	51091	16323-8	NRX3A	Neurexin-3	Q9Y4C0	9369
17362-5	VHL	Von Hippel-Lindau disease tumor suppressor	P40337	7428	16324-38	TLR1:ECD	Toll-like receptor 1:Extracellular domain	Q15399	7096
17364-8	RU2B	U2 small nuclear ribonucleoprotein B''	P08579	6629	16536-3	HMGA1	High mobility group protein HMG-I/HMG-Y	P17096	3159
17365-7	KAT1	Kynurenine--oxoglutarate transaminase 1	Q16773	883	16551-14	STA5B	Signal transducer and activator of transcription 5B	P51692	6777
17366-6	DCNL1	DCN1-like protein 1	Q96GG9	54165	16558-2	MYOC	Myocilin	Q99972	4653
17367-5	Stathmin	Stathmin	P16949	3925	16561-9	Alpha-1B-glycoprotein	Alpha-1B-glycoprotein	P04217	1
17370-186	ABHDA	Mycophenolic acid acyl-glucuronide esterase, mitochondrial	Q9NUJ1	55347	16583-8	AP4A	Bis(5'-nucleosyl)-tetraphosphatase [asymmetrical]	P50583	318
17372-5	4EBP1	Eukaryotic translation initiation factor 4E-binding protein 1	Q13541	1978	16585-16	B3GN4	N-acetyllactosaminide beta-1,3-N-acetylglucosaminyltransferase 4	Q9C0J1	79369
17377-1	Aldose reductase-like C3	Aldo-keto reductase family 1 member C3	P42330	8644	16587-1	Beta-casein	Beta-casein	P05814	1447
17380-2	UBE2K	Ubiquitin-conjugating enzyme E2 K	P61086	3093	16588-10	BiP	78 kDa glucose-regulated protein	P11021	3309
17383-4	STAR5	StAR-related lipid transfer protein 5	Q9NSY2	80765	16591-71	CHIA	Acidic mammalian chitinase	Q9BZP6	27159
17384-110	K6PF	ATP-dependent 6-phosphofructokinase, muscle type	P08237	5213	16593-3	FADD	FAS-associated death domain protein	Q13158	8772
17387-27	IKB-beta	NF-kappa-B inhibitor beta	Q15653	4793	16594-44	FAIM1	Fas apoptotic inhibitory molecule 1	Q9NVQ4	55179
17391-10	SPF45	Splicing factor 45	Q96I25	84991	16596-25	GLRX3	Glutaredoxin-3	O76003	10539
17393-13	SCAD	Short-chain specific acyl-CoA dehydrogenase, mitochondrial	P16219	35	16597-11	GLRX5	Glutaredoxin-related protein 5, mitochondrial	Q86SX6	51218
17396-23	ADH1A	Alcohol dehydrogenase 1A	P07327	124	16599-38	GPN1	GPN-loop GTPase 1	Q9HCN4	11321
17397-8	DHB11	Estradiol 17-beta-dehydrogenase 11	Q8NBQ5	51170	16605-2	C1T9A	Complement C1q and tumor necrosis factor-related protein 9A	P0C862	338872
17398-55	HO-1	Heme oxygenase 1	P09601	3162	16606-85	Aldose reductase	Aldose reductase	P15121	231
17400-71	ACOT8	Acyl-coenzyme A thioesterase 8	O14734	10005	16607-78	Gelsolin	Gelsolin	P06396	2934
17403-14	acyl-Coenzyme A dehydrogenase	Short/branched chain specific acyl-CoA dehydrogenase, mitochondrial	P45954	36	16609-106	KIRR2	Kin of IRRE-like protein 2	Q6UWL6	84063
17404-5	ARL5B	ADP-ribosylation factor-like protein 5B	Q96KC2	221079	16610-13	LRP10	Low-density lipoprotein receptor-related protein 10	Q7Z4F1	26020
17405-2	UCHL5	Ubiquitin carboxyl-terminal hydrolase isozyme L5	Q9Y5K5	51377	16612-28	SDC3	Syndecan-3	O75056	9672
17408-2	PMM1	Phosphomannomutase 1	Q92871	5372	16613-3	CAD17	Cadherin-17	Q12864	1015
17410-5	CETN3	Centrin-3	O15182	1070	16614-27	RSPO1	R-spondin-1	Q2MKA7	284654
17411-55	UFD1	Ubiquitin recognition factor in ER-associated degradation protein 1	Q92890	7353	16616-137	ENOB	Beta-enolase	P13929	2027
17419-17	TES	Testin	Q9UGI8	26136	16617-14	Caspase-14	Caspase-14	P31944	23581
17427-26	NLGN3	Neuroligin-3	Q9NZ94	54413	16618-7	CD69	Early activation antigen CD69	Q07108	969
17432-25	KAD4	Adenylate kinase 4, mitochondrial	P27144	205	16620-26	LY75	Lymphocyte antigen 75	O60449	100526664
17435-43	ETFA	Electron transfer flavoprotein subunit alpha, mitochondrial	P13804	2108	16621-77	AIBP	NAD(P)H-hydrate epimerase	Q8NCW5	128240
17436-193	CSNK1G2	Casein kinase I isoform gamma-2	P78368	1455	16746-12	Activin B	Activin B	P09529	3625
17441-4	Alkaline phosphatase, intestine	Intestinal-type alkaline phosphatase	P09923	248	16748-1	BMP-3	Bone morphogenetic protein 3	P12645	651
17447-52	SFRP4	Secreted frizzled-related protein 4	Q6FHJ7	6424	16749-79	BMP-3b	Growth/differentiation factor 10	P55107	2662
17449-23	CD9	CD9 antigen	P21926	928	16751-15	BNP	Natriuretic peptides B	P16860	4879
17450-51	Histidyl-tRNA synthetase	Histidine--tRNA ligase, cytoplasmic	P12081	3035	16753-46	CO6A2	Collagen alpha-2(VI) chain	P12110	1292
17451-13	BIM	Bcl-2-like protein 11	O43521	10018	16754-40	CSKP	Peripheral plasma membrane protein CASK	O14936	8573
17453-34	Ceruloplasmin	Ceruloplasmin	P00450	1356	16755-195	GDF-3	Growth/differentiation factor 3	Q9NR23	9573
17454-15	EGFL6	Epidermal growth factor-like protein 6	Q8IUX8	25975	16756-30	GDF7	Growth/differentiation factor 7	Q7Z4P5	151449
17455-42	FOLR1	Folate receptor alpha	P15328	2348	16758-96	HDGF	Hepatoma-derived growth factor	P51858	3068
17456-53	GOLM1	Golgi membrane protein 1	Q8NBJ4	51280	16760-2	IL-26	Interleukin-26	Q9NPH9	55801
17460-51	Mx1	Interferon-induced GTP-binding protein Mx1	P20591	4599	16763-11	LECT2	Leukocyte cell-derived chemotaxin-2	O14960	3950
17462-19	IRF1	Interferon regulatory factor 1	P10914	3659	16765-52	PBP	Platelet basic protein	P02775	5473
17466-72	ACSF2	Acyl-CoA synthetase family member 2, mitochondrial	Q96CM8	80221	16768-3	PLAK	Junction plakoglobin	P14923	3728
17467-1	DHRS9	Dehydrogenase/reductase SDR family member 9	Q9BPW9	10170	16769-20	RAC3	Ras-related C3 botulinum toxin substrate 3	P60763	5881
17468-1	SUFU	Suppressor of fused homolog	Q9UMX1	51684	16770-3	REG1B	Lithostathine-1-beta	P48304	5968
17474-106	YETS4	YEATS domain-containing protein 4	O95619	8089	16773-29	SCUB3	Signal peptide, CUB and EGF-like domain-containing protein 3	Q8IX30	222663
17475-18	TOPK	Lymphokine-activated killer T-cell-originated protein kinase	Q96KB5	55872	16780-6	HSP 70	Heat shock 70 kDa protein 1A	P0DMV8	3303
17490-4	SH3BGRL3-like protein	SH3 domain-binding glutamic acid-rich-like protein 3	Q9H299	83442	16781-2	ENASE	Cytosolic endo-beta-N-acetylglucosaminidase	Q8NFI3	64772
17495-141	SIR3	NAD-dependent protein deacetylase sirtuin-3, mitochondrial	Q9NTG7	23410	16785-45	HD-5	Defensin-5	Q01523	1670
17505-125	NALDL	N-acetylated-alpha-linked acidic dipeptidase-like protein	Q9UQQ1	10004	16792-4	Siglec-5	Sialic acid-binding Ig-like lectin 5	O15389	8778
17509-6	HPPD	4-hydroxyphenylpyruvate dioxygenase	P32754	3242	16802-31	OCAD1	OCIA domain-containing protein 1	Q9NX40	54940
17510-7	SRP14	Signal recognition particle 14 kDa protein	P37108	6727	16803-4	CALB2	Calretinin	P22676	794
17511-10	RPP30	Ribonuclease P protein subunit p30	P78346	10556	16805-5	PDE5A	cGMP-specific 3',5'-cyclic phosphodiesterase	O76074	8654
17512-2	NMI	N-myc-interactor	Q13287	9111	16807-35	TNNT3	Troponin T, fast skeletal muscle	P45378	7140
17513-11	ANX11	Annexin A11	P50995	311	16809-1	NDKM	Nucleoside diphosphate kinase, mitochondrial	O00746	4833
17514-48	RAB21	Ras-related protein Rab-21	Q9UL25	23011	16810-3	RhoGDI	Rab GDP dissociation inhibitor alpha	P31150	2664
17515-6	STCH	Heat shock 70 kDa protein 13	P48723	6782	16814-13	SLIM 1	Four and a half LIM domains protein 1	Q13642	2273
17516-7	Rab3A	Ras-related protein Rab-3A	P20336	5864	16818-200	CDCP1	CUB domain-containing protein 1	Q9H5V8	64866
17671-58	ING4	Inhibitor of growth protein 4	Q9UNL4	51147	16823-75	APOL3	Apolipoprotein L3	O95236	80833
17672-184	Gastric intrinsic factor	Gastric intrinsic factor	P27352	2694	16825-20	ATX3	Ataxin-3	P54252	4287
17673-34	Carbonic Anhydrase VB	Carbonic anhydrase 5B, mitochondrial	Q9Y2D0	11238	16828-8	Collagen a1(VI)	Collagen alpha-1(VI) chain	P12109	1291
17675-17	ACO13	Acyl-coenzyme A thioesterase 13	Q9NPJ3	55856	16831-7	DOK1	Docking protein 1	Q99704	1796
17676-13	CIP4	Cdc42-interacting protein 4	Q15642	9322	16836-1	FHR3	Complement factor H-related protein 3	Q02985	10878
17677-47	BY55	CD160 antigen	O95971	11126	16837-20	FLIP	CASP8 and FADD-like apoptosis regulator	O15519	8837
17680-12	EPHB1	Ephrin type-B receptor 1	P54762	2047	16845-15	MPZL1	Myelin protein zero-like protein 1	O95297	9019
17682-1	CD46	Membrane cofactor protein	P15529	4179	16847-39	RAB3B	Ras-related protein Rab-3B	P20337	5865
17683-2	COMD9	COMM domain-containing protein 9	Q9P000	29099	16850-5	RGS5	Regulator of G-protein signaling 5	O15539	8490
17685-9	Apo A-IV	Apolipoprotein A-IV	P06727	337	16851-50	SCO2	Protein SCO2 homolog, mitochondrial	O43819	9997
17686-27	TBCB	Tubulin-folding cofactor B	Q99426	1155	16852-10	NHRF3	Na(+)/H(+) exchange regulatory cofactor NHE-RF3	Q5T2W1	5174
17691-1	TPP1	Tripeptidyl-peptidase 1	O14773	1200	16853-5	NRK1	Nicotinamide riboside kinase 1	Q9NWW6	54981
17692-2	BT3A3	Butyrophilin subfamily 3 member A3	O00478	10384	16854-17	LSM4	U6 snRNA-associated Sm-like protein LSm4	Q9Y4Z0	25804
17693-2	Septin-6	Septin-6	Q14141	23157	16856-79	MARE2	Microtubule-associated protein RP/EB family member 2	Q15555	10982
17694-32	PSME2	Proteasome activator complex subunit 2	Q9UL46	5721	16857-2	RAB2A	Ras-related protein Rab-2A	P61019	5862
17696-1	TIRP	TIR domain-containing adapter molecule 2	Q86XR7	100302736	16858-384	RCN3	Reticulocalbin-3	Q96D15	57333
17697-2	OVCA2	Esterase OVCA2	Q8WZ82	124641	16859-100	SHLB1	Endophilin-B1	Q9Y371	51100
17698-15	WBP2	WW domain-binding protein 2	Q969T9	23558	16863-47	NANP	N-acylneuraminate-9-phosphatase	Q8TBE9	140838
17699-43	TIMELESS	Protein timeless homolog	Q9UNS1	8914	16865-62	RBP56	TATA-binding protein-associated factor 2N	Q92804	8148
17702-53	UGT 1A1	UDP-glucuronosyltransferase 1-1	P22309	54658	16867-76	PCTK1	Cyclin-dependent kinase 16	Q00536	5127
17703-40	GEMI	Geminin	O75496	51053	16872-248	MAAI	Maleylacetoacetate isomerase	O43708	2954
17704-74	HS105	Heat shock protein 105 kDa	Q92598	10808	16875-13	MGN2	Protein mago nashi homolog 2	Q96A72	55110
17706-4	PPR1A	Protein phosphatase 1 regulatory subunit 1A	Q13522	5502	16877-19	MSRB2	Methionine-R-sulfoxide reductase B2, mitochondrial	Q9Y3D2	22921
17710-40	TPD53	Tumor protein D53	Q16890	7164	16882-27	PHP14	14 kDa phosphohistidine phosphatase	Q9NRX4	29085
17711-13	VAMP1	Vesicle-associated membrane protein 1	P23763	6843	16883-57	RAB4A	Ras-related protein Rab-4A	P20338	5867
17712-7	IDI1	Isopentenyl-diphosphate Delta-isomerase 1	Q13907	3422	16885-49	MARE3	Microtubule-associated protein RP/EB family member 3	Q9UPY8	22924
17721-82	GAS7	Growth arrest-specific protein 7	O60861	8522	16887-29	PTH2	Peptidyl-tRNA hydrolase 2, mitochondrial	Q9Y3E5	51651
17722-5	FKBP52 protein	Peptidyl-prolyl cis-trans isomerase FKBP4	Q02790	2288	16890-37	ATL1	ADAMTS-like protein 1	Q8N6G6	92949
17724-3	WWOX	WW domain-containing oxidoreductase	Q9NZC7	51741	16892-23	ENPP2	Ectonucleotide pyrophosphatase/phosphodiesterase family member 2	Q13822	5168
17725-37	USH1C	Harmonin	Q9Y6N9	10083	16899-59	OSBL9	Oxysterol-binding protein-related protein 9	Q96SU4	114883
17726-3	SAR1A	GTP-binding protein SAR1a	Q9NR31	56681	16900-29	MDGA1	MAM domain-containing glycosylphosphatidylinositol anchor protein 1	Q8NFP4	266727
17727-1	Securin	Securin	O95997	9232	16902-17	LAMP1	Lysosome-associated membrane glycoprotein 1	P11279	3916
17728-61	CHM2A	Charged multivesicular body protein 2a	O43633	27243	16907-3	Nectin-like protein 3	Cell adhesion molecule 2	Q8N3J6	253559
17729-20	UBE2S	Ubiquitin-conjugating enzyme E2 S	Q16763	27338	16908-5	OMGP	Oligodendrocyte-myelin glycoprotein	P23515	4974
17734-13	a-endosulfine	Alpha-endosulfine	O43768	2029	16913-8	RNT2	Ribonuclease T2	O00584	8635
17735-130	GBRAP	Gamma-aminobutyric acid receptor-associated protein	O95166	11337	16914-104	sCD14	Monocyte differentiation antigen CD14, soluble	P08571	929
17736-105	APTX	Aprataxin	Q7Z2E3	54840	16915-153	SEM4A	Semaphorin-4A	Q9H3S1	64218
17737-7	IVD	Isovaleryl-CoA dehydrogenase, mitochondrial	P26440	3712	16916-19	SLIK6	SLIT and NTRK-like protein 6	Q9H5Y7	84189
17738-7	CRNN	Cornulin	Q9UBG3	49860	16918-198	TLR3	Toll-like receptor 3	O15455	7098
17739-1	HCDH	Hydroxyacyl-coenzyme A dehydrogenase, mitochondrial	Q16836	3033	16919-1	ACBP	Acyl-CoA-binding protein	P07108	1622
17742-2	RRAS	Ras-related protein R-Ras	P10301	6237	16922-53	PLXB3	Plexin-B3	Q9ULL4	5365
17743-14	UBE2A	Ubiquitin-conjugating enzyme E2 A	P49459	7319	16923-20	Profilin II	Profilin-2	P35080	5217
17744-31	RB11A	Ras-related protein Rab-11A	P62491	8766	16926-44	Alkaline phosphatase, liver	Alkaline phosphatase, tissue-nonspecific isozyme	P05186	249
17746-77	FIS1	Mitochondrial fission 1 protein	Q9Y3D6	51024	16927-9	Coagulation factor XIII	Coagulation factor XIII	P05160|P00488	2165|2162
17747-45	TRAF1	TNF receptor-associated factor 1	Q13077	7185	16932-5	SULT 1E	Estrogen sulfotransferase	P49888	6783
17748-21	QORX	Quinone oxidoreductase PIG3	Q53FA7	9540	17137-160	Beta-globin	Hemoglobin subunit beta	P68871	3043
17750-8	RIR2	Ribonucleoside-diphosphate reductase subunit M2	P31350	6241	17138-8	GST A1-1	Glutathione S-transferase A1	P08263	2938
17751-68	CRBB1	Beta-crystallin B1	P53674	1414	17140-57	PDGFD	Platelet-derived growth factor D	Q9GZP0	80310
17752-24	Arginase	Arginase-2, mitochondrial	P78540	384	17145-1	S100A8/S100A9	Protein S100-A8/A9 heterodimer	P06702|P05109	6280|6279
17755-5	UGDH	UDP-glucose 6-dehydrogenase	O60701	7358	17148-7	BLVRB	Flavin reductase (NADPH)	P30043	645
17756-69	DCTD	Deoxycytidylate deaminase	P32321	1635	17150-8	HSP 10	10 kDa heat shock protein, mitochondrial	P61604	3336
17757-86	CAB39	Calcium-binding protein 39	Q9Y376	51719	17151-84	IRF-3	Interferon regulatory factor 3	Q14653	3661
17758-79	DCXR	L-xylulose reductase	Q7Z4W1	51181	17152-10	KI2S4	Killer cell immunoglobulin-like receptor 2DS4	P43632	3809
17760-128	WDR5	WD repeat-containing protein 5	P61964	11091	17153-46	KI2L3	Killer cell immunoglobulin-like receptor 2DL3	P43628	3804
17761-2	NUDT5	ADP-sugar pyrophosphatase	Q9UKK9	11164	17154-2	TEBP	Prostaglandin E synthase 3	Q15185	10728
17764-108	RHOC	Rho-related GTP-binding protein RhoC	P08134	389	17155-1	VPS28 protein homolog	Vacuolar protein sorting-associated protein 28 homolog	Q9UK41	51160
17765-3	SPN1	Snurportin-1	O95149	10073	17156-72	DCAK1	Serine/threonine-protein kinase DCLK1	O15075	9201
17766-5	NCF-1	Neutrophil cytosol factor 1	P14598	653361	17158-17	UB2G1	Ubiquitin-conjugating enzyme E2 G1	P62253	7326
17768-50	HAOX1	Hydroxyacid oxidase 1	Q9UJM8	54363	17161-1	OST48	Dolichyl-diphosphooligosaccharide--protein glycosyltransferase 48 kDa subunit	P39656	1650
17769-28	PCNP	PEST proteolytic signal-containing nuclear protein	Q8WW12	57092	17163-117	Annexin III	Annexin A3	P12429	306
17770-42	EMC8	ER membrane protein complex subunit 8	O43402	10328	17164-15	annexin IV	Annexin A4	P09525	307
17771-35	RPC9	DNA-directed RNA polymerase III subunit RPC9	O75575	27297	17165-1	BTG	Beta-thromboglobulin	P02775	5473
17772-7	UBD	Ubiquitin D	O15205	10537	17166-4	FGF-8F	Fibroblast growth factor 8 isoform F	P55075	2253
17773-26	SNAG	Gamma-soluble NSF attachment protein	Q99747	8774	17170-15	CALCB	Calcitonin gene-related peptide 2	P10092	797
17774-38	SMD3	Small nuclear ribonucleoprotein Sm D3	P62318	6634	17172-19	STAT	Statherin	P02808	6779
17775-8	TAGL3	Transgelin-3	Q9UI15	29114	17175-5	MP2K6	Dual specificity mitogen-activated protein kinase kinase 6	P52564	5608
17776-15	PECR	Peroxisomal trans-2-enoyl-CoA reductase	Q9BY49	55825	17176-13	PSIP1	PC4 and SFRS1-interacting protein	O75475	11168
17777-31	SDSL	Serine dehydratase-like	Q96GA7	113675	17195-43	BAG-1	BAG family molecular chaperone regulator 1	Q99933	573
17778-19	RAB32	Ras-related protein Rab-32	Q13637	10981	17196-5	ClpP endopeptidase	ATP-dependent Clp protease proteolytic subunit, mitochondrial	Q16740	8192
17781-191	MLP3A	Microtubule-associated proteins 1A/1B light chain 3A	Q9H492	84557	17199-43	HIF1N	Hypoxia-inducible factor 1-alpha inhibitor	Q9NWT6	55662
17782-23	THIK	3-ketoacyl-CoA thiolase, peroxisomal	P09110	30	17200-50	KI2L1	Killer cell immunoglobulin-like receptor 2DL1	P43626	3802
17783-9	MMAB	Cob(I)yrinic acid a,c-diamide adenosyltransferase, mitochondrial	Q96EY8	326625	17202-37	PDCD4	Programmed cell death protein 4	Q53EL6	27250
17784-23	GMFB	Glia maturation factor beta	P60983	2764	17204-17	PNMT	Phenylethanolamine N-methyltransferase	P11086	5409
17785-11	RCL	2'-deoxynucleoside 5'-phosphate N-hydrolase 1	O43598	10591	17205-21	RAB5A	Ras-related protein Rab-5A	P20339	5868
17786-5	GGPPS	Geranylgeranyl pyrophosphate synthase	O95749	9453	17209-27	ST2B1	Sulfotransferase family cytosolic 2B member 1	O00204	6820
17787-1	Enoyl-CoA hydratase	Enoyl-CoA hydratase, mitochondrial	P30084	1892	17210-2	TCL1A	T-cell leukemia/lymphoma protein 1A	P56279	8115
17789-1	NADC	Nicotinate-nucleotide pyrophosphorylase [carboxylating]	Q15274	23475	17224-12	MIME	Mimecan	P20774	4969
17791-25	HPCL1	Hippocalcin-like protein 1	P37235	3241	17231-1	L-plastin	Plastin-2	P13796	3936
17792-158	SSDH	Succinate-semialdehyde dehydrogenase, mitochondrial	P51649	7915	17319-1	SELH	Selenoprotein H	Q8IZQ5	280636
17793-4	DIRA1	GTP-binding protein Di-Ras1	O95057	148252	17320-19	ADPPT	L-aminoadipate-semialdehyde dehydrogenase-phosphopantetheinyl transferase	Q9NRN7	60496
17794-6	Phosphomannomutase 2	Phosphomannomutase 2	O15305	5373	17325-10	KGUA	Guanylate kinase	Q16774	2987
17795-176	LSM1	U6 snRNA-associated Sm-like protein LSm1	O15116	27257	17326-44	DUS23	Dual specificity protein phosphatase 23	Q9BVJ7	54935
17796-15	IMPA1	Inositol monophosphatase 1	P29218	3612	17327-3	CNPY3	Protein canopy homolog 3	Q9BT09	10695
17797-1	CUL1	Cullin-1	Q13616	8454	17329-2	BDH2	3-hydroxybutyrate dehydrogenase type 2	Q9BUT1	56898
17799-9	6PGL	6-phosphogluconolactonase	O95336	25796	17331-138	KREM1	Kremen protein 1	Q96MU8	83999
[truncated: 5,292 more rows]

## Sheet: sTable 2
sTable 2. Sample characteristics
Baltimore Longitudinal Study of Aging	Full Plasma Proteomic Sample (n=1,275)	Aβ PET Sample (n=196)	Plasma Aβ42/40, GFAP, and NfL (n=1,017)	pTau-181 (n=690)	Autopsy Sample (n=40)	Dementia Odds Sample (n=1,082)	MRI Sample (n=1,003)	Genotyped Sample (n=873)
Demographic Variables
Age	70.3 (15.8)	75.7 (8.3)	66.0 (14.7)	65.1 (15.3)	86.8 (8.5)	66.4 (14.6)	65.7 (14.9)	72.1 (14.1)
Women	671 (52.3)	103 (52.6)	554 (54.5)	378 (54.8)	15 (37.5)	572 (52.9)	550 (54.8)	469 (53.7)
Race (white)	910 (71.4)	155 (79.1)	689 (67.7)	450 (65.2)	39 (97.5)	749 (69.2)	675 (67.3)	594 (68.0)
Race (non-white)	363 (28.5)	41 (20.9)	328 (32.3)	240 (34.8)	1 (2.5)	333 (30.8)	326 (32.5)	279 (32.0)
APOEε4 alleles
0	844 (66.2)	137 (69.9)	667 (65.6)	452 (65.5)	30 (75.0)	713 (65.9)	653 (65.1)	632 (73.4)
≥ 1	321 (25.2)	57 (29.1)	251 (24.7)	160 (23.2)	10 (25.0)	272 (25.1)	243 (24.2)	238 (27.3)
Cognitive Status
Mild cognitive impairment	0 (0.0)	0 (0.0)	0 (0.0)	0 (0.0)	0 (0.0)	0 (0.0)	0 (0.0)	0 (0.0)
Dementia	0 (0.0)	0 (0.0)	0 (0.0)	0 (0.0)	17 (42.5)	63 (5.8)	0 (0.0)	54 (6.2)
Atherosclerosis Risk in Communities Study	Aβ PET sample (n=272)	Plasma Aβ42/40, pTau-181, GFAP,and NfL (n=1,299)	Mid-life (Visit 2) Dementia Risk Sample (n=11,595)	Late-life (Visit 5) Dementia Risk Sample (n=4,287)	MRI Sample (n=1,339)
Demographic variables
Age	75.7 (5.2)	76.0 (5.1)	57.1 (5.7)	75.2 (5.0)	76.1 (5.2)
Women	153 (56.2)	785 (58.9)	6463 (55.7)	2481 (57.9)	793 (59.2)
Race (white)	162 (59.6)	982 (75.6)	8926 (77.0)	3507 (81.8)	1003 (74.9)
Race (black)	110 (40.4)	317 (24.4)	2669 (23.0)	780 (18.2)	336 (25.1)
APOEε4 alleles
0	184 (67.6)	892 (68.7)	7747 (66.8)	2978 (69.5)	926 (69.2)
≥ 1	86 (31.6)	362 (27.9)	3486 (30.1)	1144 (26.7)	371 (27.7)
Cognitive status
Mild cognitive impairment	74 (27.2)	462 (35.6)	NA	905 (21.1)	484 (36.1)
Dementia	8 (2.9)	234 (18.0)	949 (8.2)	641 (15.0)	0 (0.0)
Mean follow up time	--	6.1 (1.3)	17.6 (5.3)	6.1 (1.3)	--
Median follow up time	--	6.5	20.2	6.5	--
Religious Orders Study/Memory and Aging Project	Dementia Risk Sample (n=822)
Demographic variables
Age	86.0 (6.4)
Women	587 (71.4)
Race (white)	813 (98.9)
Race (non-white)	8 (1.0)
APOEε4 alleles
0	604 (73.5)
≥ 1	218 (26.5)
Cognitive status
Mild cognitive impairment	238 (29.0)
Dementia	168 (20.4)
Knight AD Research Center	Dementia Risk Sample, plasma (n=1952)	Dementia Risk Sample, CSF (n=752)
Demographic variables
Age	74.7 (9.9)	71.7 (8.4)
Women	1083 (55.5)	395 (52.5)
Race (white)	1615 (82.7)	680 (90.4)
Race (non-white)	333 (17.1)	71 (9.4)
APOEε4 alleles
0	1129 (57.8)	445 (59.2)
≥ 1	823 (42.2)	307 (40.8)
Cognitive status
Mild cognitive impairment	0 (0.0)	0 (0.0)
Dementia	787 (41.3)	192 (25.5)
Stanford	Dementia Risk Sample, plasma (n=607)	Dementia Risk Sample, CSF (n=438)
Demographic variables
Age	72.1 (8.1)	69.5 (7.3)
Women	332 (54.7)	256 (58.4)
Race (white)	510 (84.0)	388 (88.6)
Race (non-white)	57 (9.4)	50 (11.4)
APOEε4 alleles
0	408 (67.2)	280 (63.9)
≥ 1	199 (32.8)	158 (36.1)
Cognitive status
Mild cognitive impairment	101 (16.6)	40 (9.1)
Dementia	66 (10.9)	36 (8.2)
Emory AD Research Center	Dementia Risk Sample, CSF/plasma (n=36)
Demographic variables
Age	66.5 (10.5)
Women	16 (44.4)
Race (white)	23 (63.9)
Race (black)	13 936.1)
APOEε4 alleles
0	19 (52.8)
≥ 1	17 (47.2)
Cognitive status
Mild cognitive impairment	0 (0.0)
Dementia	18 (50.0)
Alzheimer's Disease Neuroimaging Initiative	Dementia Risk Sample (n=655)
Demographic variables
Age	73.6 (7.6)
Women	280 (42.7)
Race (white)	623 (95.1)
Race (non-white)	29 (4.4)
APOEε4 alleles
0	332 (50.7)
≥ 1	323 (49.3)
Cognitive status
Mild cognitive impairment	0 (0.0)
Dementia	504 (76.9)
National Institute for Longevity Sciences-Longitudinal Study of Aging	Dementia Risk Sample (n=340)
Demographic variables
Age	66.7 (5.2)
Women	184 (54.1)
Race (white)	0 (0.0)
Race (non-white)	100 (0.0)
APOEε4 alleles
0	280 (82.3)
≥ 1	59 (8.5)
Cognitive status
Mild cognitive impairment	0 (0.0)
Dementia	170 (50.0)
Mean follow up time	17.8 (4.9)
Median follow up time	20.4
UK Biobank	Dementia Risk Sample (n=47,362)	MRI Sample (n=2,685)
Demographic variables
Age	56.8 (8.2)	63.7 (7.7)
Women	25602 (54.1)	1387 (51.7)
Race (white)	44519 (94.0)	2615 (97.4)
Race (non-white)	2843 (6.0)	68 (2.5)
APOEε4 alleles
0	34947 (73.8)	1949 (72.6)
≥ 1	12415 (26.2)	736 (27.4)
Cognitive Status
Mild cognitive impairment	76 (0.2)	0 (0.0)
All cause dementia	1328 (2.8)	5 (.2)
Alzheimer’s disease dementia	662 (1.4)	--
Vascular dementia	255 (0.5)	--
Parkinson’s disease dementia	87 (0.2)	--
Frontotemporal dementia	87 (0.2)	--
Parkinson’s disease	770 (1.6)	--
All Parkinsonian conditions	810 (1.7)	--
Amyotrophic Lateral Sclerosis	264 (0.6)	--
Mean follow up time	13.14 (2.3)	--
Median follow up time	13.6	--
Whitehall II	Mid-life (Phase 5) Dementia Risk Sample (n=6,194)	Mid-life (Phase 5) Cognitive Decline Sample (n=5,506)	Late-life (Phase 9) Dementia Risk Sample (n=3,353)	Late-life (Phase 9) Cognitive Decline Sample (n=2,938)
Demographic variables
Age	55.7 (6.0)	55.4 (5.9)	65.9 (6.0)	65.5 (5.8)
Women	1774 (28.6)	1537 (27.9)	919 (27.4)	780 (26.5)
Race (white)	5668 (91.5)	5073 (92.2)	2434 (72.6)	2733 (93.0)
Race (non-white)	526 (8.5)	431 (7.8)	255 (7.6)	205 (7.0)
APOEε4 alleles
0	3398 (54.9)	3335 (60.6)	2037 (60.8)	1821 (62.0)
≥ 1	1309 (21.1)	1286 (23.4)	813 (24.3)	704 (24.0)
Cognitive Status
Mild cognitive impairment	141 (2.3)	99 (1.8)	52 (1.6)	26 (0.9)
All cause dementia	627 (10.1)	208 (3.8)	414 (12.4)	98 (3.3)
Alzheimer’s disease dementia	308 (5.0)	117 (2.1)	217 (6.5)	54 (1.8)
Vascular dementia	138 (2.2)	50 (0.9)	94 (2.8)	21 (0.7)
Mean follow up time	22.6 (5.0)	16.1 (3.6)	13.0 (3.3)	7.0 (1.0)
Median follow up time	24.8	17.6	14.3	7.3
Johns Hopkins Hospital Neurology Clinic	CSF/plasma Sample (n=194)
Demographic variables
Age	55.3 (21.2)
Women	117 (60.3)
Race (white)	NA
Race (non-white)	NA
APOEε4 alleles
0	NA
≥ 1	NA
Cognitive status
Mild cognitive impairment	60 (30.9)
Dementia	13 (6.7)
Johns Hopkins Hospital Multiple Sclerosis Center	Full Plasma Proteomic Sample (n=397)	MRI Sample (n=178)
Demographic variables
Age	51.6 (10.8)	55.6 (8.8)
Women	282 (71.0)	123 (69.1)
Race (white)	317 (79.8)	144 (80.9)
Race (non-white)	80 (20.2)	34 (19.1)
APOEε4 alleles
0	NA	NA
≥ 1	NA	NA
MS status
Relapse remitting	211 (53.1)	94 (52.8)
Progressive	137 (34.5)	84 (47.2)
Values are displayed as means (standard deviation) and frequencies (percentages). Cognitive status reflects cognitive diagnoses at baseline for cross-sectional analyses and at final follow up for longitudinal analyses. In BLSA, non-white includes Black, American Indian or Alaska Native, Chinese, Filipino, Hawaiian, Japanese, Other Asian or Pacific Islander, or other non-white. In ROSMAP, Knight A…

## Sheet: sTable 3
sTable 3. Associations of plasma proteins with Aβ status (+/-) in BLSA
SOMAmer SeqID	Gene ID	Beta	SE	p	FDR	Odds Ratio	Lower CI (95%)	Upper CI (95%)
10000-28	CRYBB2	-0.2732	0.681724	0.688605	0.902752	0.76094	0.17063	2.59978
10001-7	RAF1	0.478613	0.340713	0.160099	0.795928	1.61383	0.817192	3.16202
10003-15	ZNF41	0.236233	0.486696	0.627407	0.881466	1.26647	0.457969	3.28932
10006-25	ELK1	0.66979	0.625214	0.284035	0.795928	1.95383	0.518316	6.55973
10008-43	GUCA1A	-1.05539	0.688918	0.125536	0.795928	0.348058	0.0730963	1.15122
10010-10	BECN1	0.54926	0.549544	0.317561	0.795928	1.73197	0.559715	5.3609
10011-65	OCRL	-1.02546	0.706597	0.146707	0.795928	0.358632	0.0828146	1.34943
10012-5	SPDEF	-0.831564	0.768927	0.279492	0.795928	0.435368	0.0910938	1.89442
10014-31	SNAI2	0.5585	0.535817	0.297257	0.795928	1.74805	0.584012	5.16615
10015-119	KCNAB2	-0.0159843	0.624368	0.979576	0.995462	0.984143	0.237989	3.03883
10022-207	POLH	0.01114	0.334817	0.973458	0.992948	1.0112	0.491445	1.90347
10023-32	VDR	0.382099	1.00937	0.70502	0.90688	1.46536	0.200534	10.8166
10024-44	HOGA1	-0.0890388	0.363154	0.806316	0.937553	0.91481	0.417316	1.807
10025-1	DLD	-0.148923	0.580188	0.797425	0.934064	0.861635	0.26882	2.64534
10030-8	MUTYH	-0.744887	0.512253	0.145908	0.795928	0.474788	0.154992	1.16794
10035-6	DUSP4	-0.961681	0.88484	0.277107	0.795928	0.38225	0.0536226	1.83845
10036-201	ZHX3	0.235734	0.862808	0.784687	0.930628	1.26584	0.227191	6.81848
10037-98	SIGLEC12	0.0867362	0.380858	0.819849	0.942509	1.09061	0.509986	2.28836
10039-32	PNP	0.257903	0.18604	0.165662	0.795928	1.29421	0.8982	1.86944
10040-63	TP63	-0.156317	0.349825	0.654989	0.889728	0.855288	0.404186	1.65965
10041-3	HNF4A	0.244259	0.551665	0.657934	0.890218	1.27668	0.430943	3.79294
10042-8	SGK3	-0.678085	0.723848	0.348873	0.797192	0.507588	0.111645	1.98923
10043-31	BRD4	-0.824054	0.888427	0.353645	0.797192	0.43865	0.0553493	2.11663
10044-12	WNT10A	-0.352526	0.363017	0.331498	0.796298	0.70291	0.341995	1.43037
10045-47	CUL3	0.570412	0.338718	0.0921756	0.795928	1.769	0.9234	3.50317
10046-55	BIRC2	0.292269	0.363543	0.421428	0.810886	1.33946	0.645858	2.72133
10047-12	NCF2	-0.0136208	0.27861	0.961008	0.990327	0.986472	0.508074	1.63073
10048-7	CBFB	0.741899	0.970425	0.444563	0.816695	2.09992	0.300985	13.9666
10049-112	TERF1	0.0436641	0.674381	0.948375	0.986794	1.04463	0.254142	3.76886
10053-5	ILK	0.153417	0.140733	0.275658	0.795928	1.16581	0.886761	1.54386
10054-3	GAN	-0.238247	0.577148	0.679752	0.897781	0.788008	0.21764	2.32027
10056-5	FOXM1	0.248031	0.252483	0.325919	0.795966	1.2815	0.772741	2.09519
10058-1	RAD23A	0.524796	0.287292	0.0677449	0.795928	1.69011	0.965276	2.99296
10063-10	FANCL	-0.798761	0.902339	0.376043	0.800272	0.449886	0.0632915	2.4916
10064-12	RBBP9	1.40794	1.42656	0.323666	0.795928	4.08753	0.243424	75.8395
10069-2	PIN1	-0.90038	0.849917	0.289429	0.795928	0.406415	0.0615181	1.82825
10070-22	PLCG2	0.30503	0.228616	0.182123	0.795928	1.35667	0.861839	2.12619
10073-22	TDP1	0.24616	0.58557	0.67421	0.895981	1.2791	0.375441	4.05103
10074-128	BRD2	0.427913	0.506421	0.398124	0.806036	1.53405	0.542795	4.1087
10075-75	ACBD6	0.185504	0.167425	0.26787	0.795928	1.20383	0.861783	1.66974
10076-1	AP4M1	0.13514	0.346223	0.696295	0.905339	1.1447	0.556809	2.20793
10078-5	BAG3	-0.815424	1.04014	0.433067	0.814337	0.442452	0.0495385	3.2653
10080-9	EIF2B1	0.292176	0.217006	0.178175	0.795928	1.33934	0.874281	2.06001
10081-17	SATB2	0.185128	0.600788	0.757975	0.922746	1.20337	0.343217	3.76672
10082-251	NEFL	-1.12854	0.596536	0.0585138	0.795928	0.323504	0.0977619	1.02423
10085-25	STAR	-0.60836	0.927198	0.511742	0.840721	0.544243	0.0811253	3.19711
10086-39	CBS	-0.411256	0.360942	0.254537	0.795928	0.662817	0.29114	1.23768
10087-10	CRYAA	0.651662	0.445634	0.143652	0.795928	1.91873	0.788382	4.73191
10088-37	APRT	0.14588	0.131463	0.267141	0.795928	1.15706	0.893577	1.50011
10089-7	ASMTL	0.17247	0.281733	0.54042	0.85176	1.18824	0.6698	2.04416
10336-3	STUB1	0.222017	0.200554	0.268287	0.795928	1.24859	0.833707	1.84582
10339-48	ENO2	0.678908	0.409473	0.0973167	0.795928	1.97172	0.882209	4.44058
10342-55	PIAS4	-0.374762	0.489387	0.443808	0.816695	0.687453	0.243106	1.68398
10344-334	IL10RA	0.209333	0.658631	0.750614	0.920479	1.23286	0.330682	4.45034
10346-5	STAT3	0.226414	0.18276	0.215399	0.795928	1.25409	0.875749	1.7997
10351-51	IRF1	0.293679	0.317784	0.355409	0.797192	1.34135	0.709939	2.5513
10354-57	STAT3	0.102781	0.172874	0.552149	0.856057	1.10825	0.782805	1.54888
10356-21	JUN	0.139154	0.780364	0.858472	0.952011	1.1493	0.241544	5.34075
10361-25	OAS1	1.58871	0.598839	0.00797846	0.795928	4.89742	1.79605	19.0692
10362-35	MYC	-0.381414	0.506211	0.451169	0.818017	0.682895	0.226643	1.69445
10363-13	SMAD3	0.231132	0.220974	0.295576	0.795928	1.26003	0.811982	1.94188
10364-6	SMAD2	0.158889	0.163627	0.331525	0.796298	1.17221	0.847265	1.61539
10365-132	IL12B|IL23A	0.6054	0.497581	0.223724	0.795928	1.83199	0.68892	4.90279
10366-11	PDGFRA	-0.279773	0.430881	0.516141	0.842141	0.755955	0.29921	1.66594
10367-62	IL12A|IL12B	0.133487	0.397265	0.73686	0.916807	1.14281	0.512295	2.53054
10370-21	STAT1	0.267079	0.196473	0.174031	0.795928	1.30614	0.884461	1.92189
10372-18	STAT6	0.206538	0.227163	0.363243	0.798214	1.22941	0.781331	1.92088
10382-1	ANGPTL3	0.228733	0.675707	0.734979	0.916392	1.25701	0.342082	4.91304
10390-21	ZNRF3	-0.577537	0.533235	0.278773	0.795928	0.561279	0.178085	1.47769
10391-1	ANGPTL3	0.12741	0.570361	0.823235	0.943269	1.13588	0.374661	3.54461
10396-6	MCL1	0.610163	0.386186	0.114113	0.795928	1.84073	0.880351	4.03852
10398-110	ANKRD1	-2.22105	1.05617	0.0354724	0.795928	0.108495	0.0106295	0.630064
10418-36	STX12	0.267912	0.319066	0.401089	0.808092	1.30723	0.687714	2.43413
10419-1	SCARA5	-0.0268626	0.395061	0.945789	0.985513	0.973495	0.443252	2.12265
10420-30	FAIM	-0.060123	0.290092	0.835811	0.945689	0.941649	0.513475	1.62848
10424-31	NPDC1	0.25424	0.755891	0.736611	0.916807	1.28948	0.284836	5.77054
10425-3	B4GALT5	-0.308711	1.0095	0.759754	0.923211	0.734393	0.08058	4.70794
10426-21	GOSR2	-0.0299689	0.267385	0.910759	0.971451	0.970476	0.569585	1.63374
10428-1	KIR2DS2	-0.0445354	0.221877	0.840917	0.946034	0.956442	0.610954	1.47118
10430-31	SLC3A2	-0.182206	0.295038	0.53686	0.851309	0.83343	0.434308	1.42347
10432-3	SHISAL1	-0.0951711	0.611683	0.876357	0.959036	0.909217	0.237004	2.78049
10435-2	AGA	0.474184	0.760075	0.532716	0.84996	1.6067	0.362976	7.68081
10438-19	CSF2RA	-0.772962	0.61397	0.208046	0.795928	0.461644	0.134137	1.50617
10439-57	AMY2B	-0.438998	0.338432	0.194578	0.795928	0.644682	0.327848	1.2434
10440-26	CLMP	-0.160733	0.529042	0.761266	0.924168	0.85152	0.289322	2.36026
10442-1	TMEM190	-0.253965	0.295506	0.390106	0.802914	0.775719	0.431689	1.38323
10445-20	APOM	-0.635692	0.721373	0.378196	0.800272	0.529569	0.121765	2.12806
10447-18	PABPC3	0.35945	0.419454	0.391475	0.803288	1.43254	0.611821	3.22317
10449-31	SHISA2	-0.710983	0.58199	0.221843	0.795928	0.491161	0.152275	1.51048
10451-11	NUCB1	-0.418634	0.641272	0.513873	0.841675	0.657945	0.181487	2.27636
10453-7	CEACAM20	-0.425426	0.384736	0.26883	0.795928	0.653491	0.27316	1.27062
10454-99	DNAJC16	0.104099	0.150375	0.488769	0.832248	1.10971	0.821814	1.49017
10455-196	IL31	-0.414525	0.299488	0.166324	0.795928	0.660654	0.338825	1.12053
10457-3	IL18RAP	-0.413456	0.547818	0.45041	0.818017	0.661361	0.201668	1.78406
10460-1	CHIT1	0.0196431	0.143809	0.891353	0.964604	1.01984	0.771313	1.36252
10462-14	INSL5	0.0801988	0.468998	0.864224	0.954619	1.0835	0.401821	2.6538
10463-23	ALPI	-0.711362	0.596922	0.233372	0.795928	0.490975	0.1376	1.46234
10464-6	ANTXR1	-0.197993	0.496976	0.690338	0.903699	0.820375	0.303899	2.143
10472-53	TNFRSF14	-1.25151	0.673559	0.0631613	0.795928	0.286073	0.0714308	1.00672
10473-2	TFF2	0.605313	0.265412	0.0225689	0.795928	1.83182	1.10987	3.24385
10479-18	MMP10	-0.25445	0.406143	0.530984	0.84996	0.775343	0.345742	1.71426
10480-33	CD59	-0.21721	0.357095	0.543009	0.852881	0.804761	0.364301	1.53718
10490-3	RPN1	0.395825	0.338968	0.242913	0.795928	1.48561	0.747274	2.90139
10496-11	CLCA1	1.16327	0.376107	0.00198193	0.795928	3.20038	1.59966	7.09606
10499-1	TMEM106A	0.434881	0.468131	0.352903	0.797192	1.54478	0.608747	3.91731
10505-12	RNF43	-0.531981	0.436059	0.222475	0.795928	0.58744	0.220065	1.25905
10506-53	PGRMC2	0.368616	0.317445	0.245561	0.795928	1.44573	0.762807	2.74051
10507-166	ACRV1	-0.17436	0.256365	0.496425	0.837115	0.839994	0.464507	1.32529
10510-62	SCIMP	-0.0472356	0.425748	0.911658	0.971963	0.953863	0.389928	2.15494
10512-13	CSF2RB	0.0450474	0.387933	0.907556	0.969851	1.04608	0.471081	2.22808
10513-13	KCNIP3	-0.38319	0.23049	0.0964121	0.795928	0.681683	0.401617	1.01781
10514-5	PTGDS	-0.789675	0.665704	0.235534	0.795928	0.453992	0.122547	1.69522
10521-10	MXRA8	0.0969095	0.641333	0.879892	0.959426	1.10176	0.310318	3.89207
10527-22	DHX9	-0.305137	0.705605	0.665416	0.893133	0.737022	0.163071	2.78559
10528-2	DPEP1	0.289623	0.357626	0.418027	0.810886	1.33592	0.647836	2.72265
10530-8	PSMB6	0.0866382	0.547443	0.874252	0.958513	1.0905	0.34198	3.09722
10531-18	NRAS	0.367209	0.40904	0.369327	0.798524	1.4437	0.643002	3.27157
10534-40	PARP1	-0.399776	0.56534	0.479478	0.829716	0.67047	0.183973	1.81189
10535-25	COX6A2	-0.0297042	0.183546	0.871435	0.95722	0.970733	0.662056	1.3796
10539-30	CD99L2	0.0737009	0.498367	0.882434	0.960667	1.07648	0.363721	2.78865
10546-2	TSPEAR	-0.800486	0.478409	0.0942829	0.795928	0.449111	0.160344	1.05298
10550-37	BMPR1B	-0.678679	0.710678	0.339591	0.796298	0.507287	0.0997691	1.72094
10551-7	LAT	-0.0131185	0.111191	0.906082	0.96939	0.986967	0.789447	1.22468
10552-88	KLRC4	-0.664052	0.421119	0.114825	0.795928	0.514761	0.197768	1.06986
10553-8	TOR1AIP2	-0.183002	0.554607	0.741424	0.917331	0.832766	0.2634	2.38286
10554-23	GLB1	-0.106337	0.211475	0.615078	0.878892	0.899121	0.585716	1.34791
10557-6	TEX29	-0.299567	0.481715	0.534024	0.850886	0.741139	0.272219	1.83731
10558-26	PCDH9	0.163972	0.534504	0.759015	0.923133	1.17818	0.409297	3.37424
10560-1	ITM2C	-0.40361	0.376111	0.28322	0.795928	0.667905	0.285353	1.29494
10561-5	PGLYRP3	-1.3624	0.726408	0.0607206	0.795928	0.256046	0.0559686	0.946977
10562-42	NETO2	-0.128505	0.282848	0.649595	0.88819	0.879409	0.483189	1.49739
10563-13	LYSMD3	0.0235922	0.813834	0.976873	0.994384	1.02387	0.172248	4.36909
10565-19	SLITRK3	-0.322967	0.264869	0.222713	0.795928	0.723997	0.426101	1.20929
10569-28	MFAP2	-0.722831	0.798643	0.365426	0.798214	0.485376	0.0976828	2.27626
10571-14	MGAT1	0.194356	0.226159	0.390133	0.802914	1.21453	0.752933	1.87472
10572-65	CST8	-0.280314	0.38809	0.470115	0.826522	0.755547	0.347843	1.61402
10574-10	B2M	-0.200428	0.210319	0.340605	0.79712	0.81838	0.519703	1.20012
10575-31	PUF60	0.252266	0.711868	0.72306	0.912262	1.28694	0.317715	5.28322
10576-7	PLXDC2	0.713099	0.857967	0.405889	0.809647	2.0403	0.38076	11.2174
10580-14	SFTA2	-0.976554	0.597187	0.101995	0.795928	0.376607	0.0977607	0.997578
10582-36	POMK	-0.490243	0.497125	0.324057	0.795928	0.612478	0.209363	1.51651
10583-1	TMEM108	-0.0676586	0.291017	0.816157	0.94057	0.93458	0.513804	1.6345
10584-7	NDUFS4	0.202166	0.173092	0.242818	0.795928	1.22405	0.877	1.73774
10588-39	ST3GAL5	0.0995919	0.351105	0.776676	0.928105	1.10472	0.527517	2.24551
10589-7	RAET1L	-0.100517	0.318278	0.752142	0.921322	0.904369	0.455862	1.65004
10600-24	CLGN	-0.078423	0.211695	0.711045	0.90775	0.924573	0.612311	1.41381
10603-1	HTN3	-0.358381	0.431333	0.406048	0.809647	0.698807	0.293314	1.60667
10605-22	APMAP	-0.376466	0.49895	0.450539	0.818017	0.686283	0.217942	1.68797
10606-34	TOR1AIP1	0.0819194	0.395129	0.835757	0.945689	1.08537	0.48666	2.32275
10608-9	HTN1	0.325108	0.264625	0.219237	0.795928	1.38418	0.809582	2.34428
10612-18	PLOD3	-0.0853214	0.547198	0.876093	0.959036	0.918217	0.316814	2.74131
10613-33	GOLM2	0.18693	0.542235	0.73029	0.914931	1.20554	0.414542	3.54627
10615-18	MPZ	0.548146	0.405979	0.176957	0.795928	1.73004	0.787116	3.96241
10616-67	PODXL2	-0.502556	0.326605	0.123871	0.795928	0.604982	0.2852	1.04179
10618-190	LRP2	0.546682	0.710511	0.441644	0.816695	1.72751	0.381596	6.93005
10620-21	MSMB	0.0221529	0.187294	0.905847	0.96939	1.0224	0.710171	1.48677
10621-26	PRR16	0.195856	0.295006	0.506751	0.839093	1.21635	0.665372	2.16203
10623-19	MUC1	0.138254	0.488341	0.777093	0.928163	1.14827	0.410169	2.9334
10624-45	SPINK13	0.542749	0.477617	0.255803	0.795928	1.72073	0.669304	4.48462
10626-116	ST6GALNAC3	0.229134	0.661097	0.728894	0.914451	1.25751	0.325911	4.52739
10627-87	APLP2	0.110336	0.401118	0.783261	0.929858	1.11665	0.498724	2.43105
10630-5	HTATIP2	0.136008	0.322389	0.673116	0.895335	1.14569	0.591336	2.19466
10631-9	PGRMC2	-0.772489	0.808797	0.339523	0.796298	0.461862	0.0884912	2.12936
10636-1	CD200R1	-0.142267	0.420182	0.734923	0.916392	0.86739	0.344432	1.90564
10637-50	ELAPOR1	0.685127	0.669257	0.305971	0.795928	1.98402	0.536669	7.58065
10638-1	TINF2	0.103727	0.468061	0.824618	0.943953	1.1093	0.40526	2.69481
10643-16	OLFM3	-0.486548	0.457271	0.287318	0.795928	0.614745	0.222903	1.37201
10647-18	ASCC1	0.233983	0.895582	0.793889	0.933783	1.26362	0.199332	7.19076
10663-42	INSIG1	0.210405	0.497484	0.672341	0.895335	1.23418	0.426736	3.22181
10666-7	GNPTG	-0.632278	0.961493	0.510795	0.840721	0.53138	0.0787431	3.5637
10667-78	C1orf185	0.519036	0.671696	0.439686	0.816453	1.68041	0.398292	5.9531
10668-5	STX4	0.296548	0.221639	0.180905	0.795928	1.34521	0.86838	2.08232
10672-75	SFTPB	0.216627	0.325389	0.505572	0.839093	1.24188	0.647405	2.36994
10675-223	TMX2	-0.383133	0.403724	0.342621	0.797192	0.681722	0.301404	1.4655
10677-9	NDUFB4	-0.474667	0.392219	0.226199	0.795928	0.622092	0.28372	1.33142
10693-43	KLRG2	0.196969	0.130112	0.130067	0.795928	1.21771	0.938089	1.57339
10695-12	WFDC10B	-0.110085	0.413546	0.790087	0.931945	0.895758	0.358298	1.90111
10699-52	LRP1	0.154114	0.636814	0.808775	0.938118	1.16662	0.301525	3.96477
10700-10	IGSF11	-0.118057	0.123097	0.337528	0.796298	0.888645	0.684193	1.11393
10702-1	COL28A1	0.481956	0.660926	0.465872	0.825329	1.61924	0.441828	6.00198
10703-203	SUDS3	0.697188	0.571632	0.2226	0.795928	2.0081	0.64732	6.307
10704-91	IRAG2	-0.343089	0.357571	0.337308	0.796298	0.709575	0.332269	1.37197
10705-14	ST6GALNAC3	-0.458248	0.565523	0.417763	0.810886	0.632391	0.176721	1.71288
10708-3	GNRH2	-0.140808	0.367196	0.701373	0.905831	0.868656	0.401489	1.74532
10710-23	ZPBP2	-0.470514	0.668904	0.4818	0.829716	0.624681	0.139852	1.99198
10713-151	CD300LB	-0.402081	0.408626	0.325124	0.795966	0.668927	0.265136	1.41145
10714-7	ACE	0.240716	0.392348	0.539529	0.85141	1.27216	0.584637	2.74987
10716-35	PSMD5	-0.682829	0.604455	0.25862	0.795928	0.505186	0.133146	1.48628
10721-76	HSPA1A	0.547667	0.520133	0.29237	0.795928	1.72921	0.617255	4.82986
10722-13	SYK	0.131391	0.282151	0.641446	0.88544	1.14041	0.641471	1.96027
10731-10	HS3ST5	1.34314	0.761721	0.0778508	0.795928	3.83105	0.85104	18.0404
10737-96	SERPINB1	0.0310943	0.59651	0.958427	0.990262	1.03158	0.314233	3.30217
10738-11	FBLN5	0.332431	0.741147	0.653767	0.889392	1.39435	0.331836	6.16717
10741-22	CSF1	-0.118284	0.435434	0.785894	0.930628	0.888444	0.361502	2.0351
10743-13	SLITRK1	0.177211	0.391385	0.650708	0.889098	1.19388	0.555616	2.59905
10746-24	DKK3	-0.266062	0.492959	0.589388	0.867195	0.766392	0.290034	2.02334
10748-216	PCDHB2	0.0426621	0.387719	0.912383	0.972207	1.04359	0.450945	2.17724
10749-18	HSPA1A	1.02995	0.615299	0.0941499	0.795928	2.80093	0.850018	9.64042
10752-8	CDYL2	-0.70419	0.413625	0.0886647	0.795928	0.494509	0.193882	1.00705
10753-31	ADAM7	-0.1868	0.170027	0.271921	0.795928	0.829609	0.569749	1.12406
10754-113	PROK2	-0.327639	0.238424	0.169384	0.795928	0.720623	0.447658	1.14485
10756-34	UCN3	0.943551	0.321731	0.00335993	0.795928	2.56909	1.38753	4.96748
10758-2	KERA	0.68229	0.737144	0.354661	0.797192	1.9784	0.47072	8.61783
10760-107	GRIA4	0.578277	0.382243	0.130318	0.795928	1.78296	0.839435	3.81136
10761-5	TMED2	-1.60367	1.29842	0.216796	0.795928	0.201156	0.0112556	1.88182
10762-2	KLRG2	0.80551	0.501276	0.108072	0.795928	2.23784	0.859442	6.26215
10767-52	ADGRG2	0.412129	0.319226	0.196694	0.795928	1.51003	0.800159	2.88636
10772-21	CSGALNACT2	-0.581823	0.579122	0.315059	0.795928	0.558879	0.15842	1.56026
10780-10	RAB3D	0.263092	0.37851	0.487011	0.831604	1.30095	0.603319	2.75551
10781-19	CLEC4G	0.867511	0.833343	0.297875	0.795928	2.38098	0.447594	12.1488
10785-8	LRRC52	-0.253465	0.270925	0.349503	0.797192	0.776107	0.432966	1.27326
10798-4	CD300E	-0.466744	0.484556	0.335427	0.796298	0.62704	0.209958	1.51314
10800-15	SERPINH1	0.0965721	0.169977	0.569934	0.863985	1.10139	0.781823	1.53329
10801-11	EFNA2	0.217108	0.681222	0.749951	0.920479	1.24248	0.322965	4.8772
10803-22	HSPA1A	0.956787	0.66658	0.151182	0.795928	2.60332	0.706943	10.0132
10809-14	KLRB1	-0.182904	0.460141	0.691002	0.903936	0.832848	0.313437	1.96898
10814-7	CD1A	-0.86098	0.630095	0.171805	0.795928	0.422748	0.116437	1.39555
10815-2	HABP4	0.264779	0.516128	0.607945	0.876203	1.30314	0.446125	3.54143
10816-150	PILRA	-0.0167179	0.100709	0.868156	0.95582	0.983421	0.805339	1.1971
10817-26	TOMM20L	-0.443057	0.485521	0.361485	0.798214	0.642071	0.23944	1.62304
10818-36	SMPD1	-0.0149957	0.414756	0.971158	0.992948	0.985116	0.434275	2.22756
10819-108	FBLN1	-0.603844	0.446465	0.176215	0.795928	0.546706	0.226346	1.32319
10825-12	VSIG10	0.57866	0.382698	0.130521	0.795928	1.78365	0.839392	3.89173
10827-67	LINGO3	0.323882	0.429082	0.450354	0.818017	1.38248	0.580142	3.2265
10830-5	EFCAB14	-0.0268248	0.50266	0.957441	0.990101	0.973532	0.323044	2.4705
10832-24	B4GALT6	-0.254441	0.561162	0.650247	0.888635	0.77535	0.255081	2.33106
10833-64	HHIP	-0.190987	0.720456	0.790938	0.932273	0.826143	0.196368	3.36123
10835-25	A4GNT	-0.165294	0.171884	0.336219	0.796298	0.847644	0.586406	1.16365
10842-7	GCNT4	-0.872807	0.808731	0.280485	0.795928	0.417777	0.0737264	1.7876
10847-1	SIGLEC15	0.119944	0.829816	0.885072	0.961673	1.12743	0.201753	5.4952
10848-137	BTNL3	-1.97158	0.961023	0.0402138	0.795928	0.139236	0.0175947	0.74765
10851-77	EBI3	-0.0013982	0.310861	0.996411	0.998625	0.998603	0.543539	1.85055
10852-114	HNRNPDL	0.400069	0.237569	0.092179	0.795928	1.49193	0.933873	2.38428
10854-15	GCNT4	-1.49479	0.626328	0.017005	0.795928	0.224295	0.0619185	0.726207
10855-55	PLXNB2	-0.409113	0.176573	0.0205059	0.795928	0.664239	0.467094	0.936604
10866-60	PPP4R3A	0.5247	0.39479	0.183828	0.795928	1.68995	0.77935	3.7098
10870-32	SPAST	0.166588	0.201346	0.408028	0.809647	1.18127	0.791818	1.75214
10876-300	BRAT1	-0.103134	0.505459	0.838322	0.94592	0.902006	0.299832	2.3012
10880-38	FAM163B	0.499476	0.480095	0.298169	0.795928	1.64786	0.630742	4.20482
10882-12	DSC1	-2.01877	0.99483	0.0424321	0.795928	0.132819	0.0156806	0.737516
10885-36	C6orf89	-0.188993	0.623631	0.76185	0.924168	0.827792	0.204238	2.5505
10889-2	MRAP2	0.679932	0.304989	0.0257895	0.795928	1.97374	1.12237	3.74704
10890-135	LCTL	-0.412118	0.597031	0.490019	0.833595	0.662246	0.18561	2.00089
10892-8	OSMR	-0.301998	0.338128	0.371779	0.799847	0.73934	0.349262	1.36813
10894-25	SCGN	-0.610584	0.313033	0.051112	0.795928	0.543034	0.273651	0.947576
10895-28	TMPRSS11B	0.122168	0.229993	0.595293	0.869952	1.12994	0.699958	1.76142
10900-272	STMN2	0.566194	0.268595	0.0350321	0.795928	1.76155	1.04202	3.02422
10902-53	ASPRV1	-0.246013	0.345697	0.476686	0.828518	0.781912	0.377668	1.50004
10903-50	STX8	0.26193	0.244583	0.284203	0.795928	1.29944	0.796346	2.09456
10907-116	NTM	-0.00626283	0.607196	0.99177	0.998081	0.993757	0.302354	3.29978
10908-2	GALNT13	0.329155	0.425626	0.43932	0.816453	1.38979	0.574701	3.19425
10910-6	CEACAM4	-0.399798	0.434927	0.357975	0.797958	0.670456	0.257357	1.49014
10916-44	PLA2R1	-0.727799	0.423784	0.0859094	0.795928	0.482971	0.204293	1.0798
10917-40	GNGT2	-0.458073	0.685848	0.504201	0.839093	0.632501	0.137462	2.11928
10924-258	CYB5D2	-0.464808	0.753973	0.537579	0.851309	0.628256	0.134475	2.6467
10933-107	CALN1	-2.77702	0.98141	0.00466038	0.795928	0.0622239	0.00794104	0.373729
10938-13	CD58	-0.489081	0.870967	0.574431	0.864352	0.613189	0.0956657	3.02312
10939-16	PLEKHA4	-0.75988	0.667669	0.255075	0.795928	0.467723	0.111726	1.56557
10940-25	SRL	-0.419032	0.504423	0.406134	0.809647	0.657683	0.236578	1.71958
10945-11	STX6	-0.0774939	0.673307	0.90837	0.970308	0.925433	0.235913	3.36529
10948-14	PLD3	0.282854	0.276444	0.306219	0.795928	1.32691	0.762705	2.27389
10949-59	RPLP2	0.50074	0.429939	0.24415	0.795928	1.64994	0.710313	3.95886
10953-14	CLEC2A	-0.836203	0.772809	0.279239	0.795928	0.433353	0.0855721	1.81572
10955-4	CLEC10A	0.436361	0.374411	0.243832	0.795928	1.54707	0.73171	3.33583
10956-82	GCSH	1.08114	0.391837	0.0057949	0.795928	2.94805	1.41333	6.6951
10959-125	BET1L	-0.600981	0.614244	0.327872	0.795966	0.548273	0.143951	1.68875
10961-15	PLAAT4	0.0112795	0.417947	0.978469	0.995172	1.01134	0.410217	2.213
10966-1	AHSG	0.0426179	0.0598358	0.476312	0.828445	1.04354	0.928582	1.17508
10967-12	PRL	0.314243	0.37027	0.396057	0.804847	1.36922	0.654173	2.86068
10970-3	ART3	-0.363431	0.480544	0.449475	0.818017	0.695287	0.268677	1.79411
10974-20	SPINK7	-0.41596	0.441569	0.34619	0.797192	0.659707	0.274269	1.56394
10975-59	MUCL1	-0.12157	0.388684	0.754453	0.921979	0.885529	0.378839	1.8217
10976-44	MUC1	0.128437	0.459845	0.78001	0.928622	1.13705	0.437859	2.77024
10977-55	UCMA	-0.0151911	0.446506	0.972859	0.992948	0.984924	0.402202	2.34943
10978-39	GH2	0.114712	0.188583	0.542999	0.852881	1.12155	0.771586	1.62432
10980-11	ACHE	-0.5712	0.49257	0.246199	0.795928	0.564847	0.211762	1.47543
10981-56	NRG3	-0.858514	0.449956	0.0563917	0.795928	0.423791	0.150816	0.901403
10990-21	LRRK2	-0.793243	0.829319	0.33882	0.796298	0.452375	0.0737829	1.92376
11067-13	BGLAP	-0.0293629	0.18336	0.872773	0.957841	0.971064	0.66486	1.38537
11071-1	IL5	-0.100996	0.360571	0.779401	0.928544	0.903937	0.425437	1.79313
11081-1	GPD1	0.404344	0.290515	0.163978	0.795928	1.49832	0.845968	2.71577
11083-23	ENO2	0.341805	0.428224	0.42476	0.812242	1.40749	0.576294	3.19911
11089-7	IGHA1|IGHA2	0.237038	0.287572	0.409785	0.809647	1.26749	0.722492	2.24621
11094-104	CLC	-0.0841348	0.497661	0.865749	0.954946	0.919307	0.321172	2.33165
11096-57	N6AMT1	0.216114	0.373719	0.563076	0.86195	1.24124	0.582346	2.5547
11098-1	PDXK	-0.146372	0.43903	0.738833	0.917125	0.863836	0.346741	1.97898
11101-18	TLR4	-0.528753	0.472845	0.263466	0.795928	0.58934	0.208527	1.39434
11102-22	REG4	0.616124	0.495591	0.213791	0.795928	1.85174	0.706565	4.97639
11103-24	HSPB1	0.0287746	0.159013	0.856401	0.951309	1.02919	0.745543	1.39866
11104-13	CHI3L1	0.0105264	0.148125	0.943346	0.984211	1.01058	0.755207	1.35338
11105-171	ENO1	0.226519	0.167217	0.175531	0.795928	1.25423	0.904953	1.74929
11107-25	TENM3	-1.26253	0.825288	0.126064	0.795928	0.282936	0.0486716	1.25564
11109-56	SVEP1	0.291724	0.436453	0.50388	0.839093	1.33873	0.561336	3.1496
11110-4	TMEM119	-2.60949	1.33854	0.051235	0.795928	0.0735717	0.00401307	0.711359
11112-18	TMEM167A	-0.269507	0.489794	0.58215	0.86594	0.763756	0.270821	1.92869
11116-16	C11orf87	1.32538	0.836187	0.112959	0.795928	3.76363	0.752278	20.29
11117-2	SPATA20	0.678501	0.463917	0.143591	0.795928	1.97092	0.792376	4.97573
11118-107	RAB17	-0.767897	0.46219	0.096627	0.795928	0.463988	0.180893	1.11927
11120-49	NAT14	0.59212	0.671335	0.377775	0.800272	1.80782	0.468298	6.87649
11121-56	VWC2	-0.151762	0.619174	0.806376	0.937553	0.859193	0.254203	2.91417
11122-97	SPG21	0.185312	0.230104	0.420622	0.810886	1.20359	0.759498	1.8852
11126-102	TRIO	-0.314603	0.373677	0.399836	0.807561	0.730078	0.317557	1.42683
11128-29	TMEM132C	-0.0904012	0.278629	0.745597	0.91938	0.913565	0.503747	1.55575
11129-66	BMP15	-0.442785	0.393227	0.260152	0.795928	0.642245	0.272879	1.33049
11130-158	CACNB4	-0.107418	0.478062	0.822216	0.942993	0.89815	0.334821	2.2215
11134-30	MTRF1L	-0.0212537	0.456625	0.962876	0.990523	0.978971	0.381235	2.33549
11135-5	MRPL55	0.173034	0.193852	0.372067	0.799847	1.18891	0.805158	1.73723
11137-43	CSF2RB	-1.35766	0.808853	0.0932492	0.795928	0.257262	0.0398257	1.00841
11138-16	RUNX3	-0.248766	0.494878	0.615188	0.878892	0.779763	0.263376	1.93688
11140-56	COL1A1	0.231053	0.405283	0.568609	0.863689	1.25993	0.56773	2.80133
11142-11	ANGPTL1	-0.188679	0.854197	0.825182	0.943983	0.828052	0.152811	4.41994
11143-32	OLFM3	-0.116787	0.864888	0.892587	0.964789	0.889774	0.153432	4.93298
11144-10	DEFB116	-0.800699	0.750861	0.286254	0.795928	0.449015	0.0916103	1.77819
11145-72	KIAA1549L	-0.919662	0.669985	0.169858	0.795928	0.398654	0.098416	1.36105
11146-4	TBX22	-1.18157	0.945009	0.21118	0.795928	0.306796	0.0404937	1.73649
11147-17	TREML1	0.150507	0.326606	0.644926	0.886736	1.16242	0.59398	2.17003
11149-3	TLR1	-0.324129	0.556182	0.560045	0.859398	0.723157	0.212756	1.99676
11150-3	COL6A1	0.142228	0.411936	0.729893	0.914931	1.15284	0.49605	2.56411
11152-46	KLK13	-0.596592	0.329705	0.0703778	0.795928	0.550685	0.284934	1.04702
11154-3	NFE2L1	-0.0934977	0.25378	0.71256	0.9087	0.91074	0.54031	1.47321
11155-16	COL6A5	-1.36444	0.869638	0.116653	0.795928	0.255523	0.0409004	1.17918
11157-35	HSPA1A	0.778796	0.905495	0.389747	0.802914	2.17885	0.354531	12.7623
11158-40	BICDL1	0.407915	0.738189	0.580546	0.86518	1.50368	0.314588	5.98542
11159-14	MUL1	-0.187299	0.825	0.820401	0.942532	0.829196	0.148253	3.75725
11160-56	RNF122	-0.668475	0.975453	0.493157	0.83444	0.512489	0.0646451	3.10862
11161-5	SPART	0.25769	0.29889	0.388602	0.802914	1.29394	0.70871	2.31235
11162-37	EQTN	-0.241681	0.296612	0.415185	0.81027	0.785307	0.420014	1.36858
11163-7	FAM162B	-1.29737	0.934249	0.164932	0.795928	0.27325	0.0387371	1.57482
11164-7	TENM2	-0.106906	0.612012	0.861331	0.953335	0.89861	0.256771	2.9366
11167-6	MTMR1	-2.30347	1.02048	0.0239928	0.795928	0.0999116	0.0116716	0.608389
11168-3	MEGF10	-0.721928	0.586412	0.218289	0.795928	0.485815	0.1255	1.33916
11171-25	FLNA	0.198946	0.254825	0.434969	0.815735	1.22012	0.730723	2.00182
11173-29	MILR1	-0.23938	0.644587	0.710362	0.90775	0.787115	0.187752	2.70833
11174-8	THSD7A	-0.051279	0.187938	0.784968	0.930628	0.950014	0.63768	1.35087
11175-45	LPCAT2	0.0311883	0.495505	0.949812	0.987039	1.03168	0.342303	2.63469
11177-16	KRT5	-0.447134	0.386067	0.246791	0.795928	0.639458	0.292169	1.34099
11178-21	SVEP1	0.354404	0.419487	0.398194	0.806036	1.42533	0.621308	3.25721
11179-7	TSSK1B	-0.438125	0.281721	0.119904	0.795928	0.645245	0.347197	1.06573
11180-17	SMARCC1	-0.5079	0.342193	0.137743	0.795928	0.601758	0.283995	1.0977
11184-51	CHGA	0.0763268	0.160538	0.634471	0.884607	1.07932	0.805298	1.54213
11185-145	GCH1	-0.0612833	0.655324	0.925494	0.975347	0.940557	0.22915	3.19093
11186-12	TMEM52	-0.413979	0.380485	0.276582	0.795928	0.661015	0.280924	1.29097
11187-11	CLEC12A	-0.0974786	0.181276	0.59076	0.867195	0.907122	0.634009	1.29419
11190-129	YME1L1	-1.15341	0.719191	0.108768	0.795928	0.31556	0.0643131	1.14025
11192-168	TINAGL1	0.158929	0.515423	0.757818	0.92271	1.17225	0.419285	3.21021
11193-27	HNF1A	0.613829	0.361853	0.0898195	0.795928	1.84749	0.88311	3.85116
11194-6	SIT1	0.0163552	0.162855	0.920004	0.973974	1.01649	0.723787	1.38669
11196-31	COL6A3	0.41235	0.716225	0.5648	0.86305	1.51036	0.369638	6.2269
11198-37	CREB3L1	-1.66569	0.983946	0.0904808	0.795928	0.18906	0.0223574	1.08311
11200-52	CD93	-0.758016	0.569451	0.183144	0.795928	0.468595	0.150007	1.41405
11201-19	PUS1	0.340234	0.741909	0.646526	0.887799	1.40528	0.305553	5.7537
11202-70	TBX5	-0.249122	0.804131	0.756711	0.922641	0.779485	0.129508	3.51436
11203-97	PKLR	0.120401	0.195656	0.538309	0.851324	1.12795	0.767399	1.6595
11204-80	CXADR	0.751656	0.648348	0.246317	0.795928	2.12051	0.591129	7.84925
11205-10	ITGB7	0.340544	0.282295	0.227687	0.795928	1.40571	0.797164	2.45901
11207-3	MSR1	-3.46721	1.3478	0.0100966	0.795928	0.031204	0.00178493	0.348821
11208-15	NAGPA	-1.29399	0.775115	0.0950344	0.795928	0.274174	0.059076	1.25457
11211-7	TBCE	0.166737	0.15289	0.275465	0.795928	1.18144	0.874424	1.59715
11212-7	TXNDC5	0.584327	0.557997	0.295013	0.795928	1.79378	0.595582	5.37232
11214-40	DNAJB9	0.296989	0.475468	0.532217	0.84996	1.3458	0.521926	3.42716
11215-6	CDH15	0.10527	0.212241	0.619898	0.880505	1.11101	0.748104	1.73967
11217-16	CTBP1	-0.0620457	0.270834	0.818798	0.941747	0.93984	0.5326	1.55853
11218-84	TPMT	0.172473	0.590354	0.77017	0.925616	1.18824	0.361034	3.77068
11219-95	FGFBP3	-0.81542	0.597186	0.172116	0.795928	0.442454	0.131212	1.37217
11220-53	C10orf105	0.180107	0.467066	0.699783	0.905433	1.19735	0.449131	2.95572
11223-1	TMEM154	-0.216386	0.654559	0.74096	0.917242	0.805425	0.217994	2.87962
11226-16	UBE3A	0.146352	0.286919	0.609994	0.877063	1.1576	0.648728	2.01587
11227-31	TBL2	0.16916	0.155567	0.276871	0.795928	1.18431	0.870294	1.60717
11228-37	RIC3	-1.82577	1.18751	0.124177	0.795928	0.161093	0.0137958	1.51366
11229-16	ERN1	-0.352345	0.368679	0.339226	0.796298	0.703038	0.325786	1.39833
11231-12	FDX2	0.0155742	0.337274	0.96317	0.990523	1.0157	0.497008	1.92258
11232-46	TCN1	0.0252093	0.607165	0.966882	0.991572	1.02553	0.310415	3.39743
11237-49	PCOLCE	-0.0763325	0.495819	0.877647	0.959114	0.926508	0.349406	2.46831
11239-49	TMPRSS6	-0.310224	0.22356	0.165243	0.795928	0.733283	0.461412	1.11549
11241-8	ASL	-0.295628	0.317872	0.35236	0.797192	0.744064	0.3944	1.38143
11242-33	TGM1	-0.294587	0.316782	0.352404	0.797192	0.744839	0.378816	1.34866
11243-90	ADGRF1	0.321929	0.898182	0.720027	0.910534	1.37979	0.220948	7.71518
11245-43	FLNA	0.200281	0.194352	0.302772	0.795928	1.22175	0.837292	1.80057
11246-3	BPIFB1	-0.0396714	0.277985	0.886519	0.961806	0.961105	0.554809	1.65838
11247-20	NAGS	0.0920148	0.496216	0.85289	0.949847	1.09638	0.369141	2.77479
11248-43	UROS	0.617849	0.294959	0.036198	0.795928	1.85493	1.0411	3.34446
11252-30	LRCH4	-1.14007	0.741966	0.124404	0.795928	0.319798	0.0629091	1.15521
11254-13	PAPLN	-3.4131	1.40695	0.0152712	0.795928	0.0329391	0.00137723	0.342698
11257-1	QDPR	0.210823	0.320761	0.511014	0.840721	1.23469	0.649018	2.30249
11258-41	MADCAM1	0.324518	0.6206	0.601037	0.872545	1.38336	0.385734	4.54704
11260-47	SUN5	-0.313539	0.953291	0.74223	0.917689	0.730856	0.10115	4.30327
11262-39	TRABD	-1.16319	0.929555	0.210809	0.795928	0.312487	0.0421641	1.75016
11263-57	CASQ1	-1.05859	1.24484	0.395113	0.804569	0.346944	0.0287034	3.89929
11264-33	XDH	1.04631	0.474998	0.027611	0.795928	2.84713	1.19654	8.0485
11265-8	ALDH1A1	0.0728385	0.217524	0.737736	0.916842	1.07556	0.699318	1.64829
11266-8	SELPLG	-1.01235	0.506114	0.045475	0.795928	0.363366	0.13202	0.971071
11270-17	CHCHD10	0.0149765	0.295451	0.959572	0.990262	1.01509	0.542874	1.77799
11273-176	GSTT2B	0.688605	0.465666	0.139206	0.795928	1.99094	0.794756	5.1727
11275-94	LRP1B	0.252583	0.582803	0.664729	0.893133	1.28735	0.398589	4.00232
11277-23	ATF6	0.0721289	0.679334	0.915443	0.972574	1.07479	0.283277	4.11897
11278-4	COL11A2	0.422255	0.385471	0.27333	0.795928	1.5254	0.732646	3.34553
11279-42	GABBR1	0.835727	0.455029	0.0662625	0.795928	2.30649	0.980419	5.91851
11280-6	GAD1	-0.430316	0.518567	0.406643	0.809647	0.650304	0.217956	1.71106
11281-6	GRB7	-1.35974	0.749943	0.0698119	0.795928	0.256727	0.0558302	1.06988
11282-16	MSR1	-0.15801	0.332866	0.635004	0.884607	0.853841	0.413002	1.58656
11283-13	DCAF5	-0.989599	0.89456	0.268622	0.795928	0.371726	0.0525732	1.8371
11284-24	LAIR1	-0.346332	0.879846	0.693856	0.905339	0.707278	0.105315	3.468
11285-8	CD34	-0.200614	0.759209	0.791594	0.932404	0.818228	0.164619	3.4666
11286-78	SELENOS	-1.26635	0.64656	0.05016	0.795928	0.281858	0.0738202	0.944512
11287-14	CYB5A	0.164084	0.275189	0.551002	0.855618	1.17831	0.6714	2.00882
11288-26	NT5C2	0.117572	0.257214	0.6476	0.888028	1.12476	0.669937	1.85153
11289-31	CSNK1D	-2.1626	1.12803	0.0552192	0.795928	0.115026	0.00985834	0.828478
11292-13	SCARA3	-0.744073	0.856759	0.385135	0.802119	0.475175	0.0781096	2.3506
11293-14	LRRN1	0.14644	0.435957	0.736944	0.916807	1.1577	0.457533	2.71714
11294-7	TMCC3	-0.928001	0.535048	0.0828422	0.795928	0.395343	0.133674	1.10196
11297-54	NOTCH2	-0.41591	0.511774	0.416399	0.810508	0.65974	0.218727	1.68416
11300-32	SORT1	-0.181492	0.385583	0.637858	0.884676	0.834025	0.35986	1.71313
11302-237	TNR	0.125566	0.62198	0.840009	0.945938	1.13379	0.319576	3.76324
11303-7	SAMHD1	-0.873542	0.649374	0.178559	0.795928	0.41747	0.0909522	1.20581
11307-33	WWP1	0.11331	0.179721	0.528382	0.84962	1.11998	0.783017	1.5907
11308-8	CREB3L4	0.472753	0.489734	0.334381	0.796298	1.60441	0.5963	4.16312
11310-8	DSG3	-1.84898	1.03731	0.074672	0.795928	0.157397	0.0153226	0.854718
11311-79	RAG1	-0.266818	0.921164	0.772082	0.926407	0.765813	0.107039	4.27777
11312-40	PMS2	-0.439841	0.566431	0.437446	0.816453	0.644139	0.182894	1.76881
11313-100	PCBD1	0.046324	0.376235	0.902008	0.967303	1.04741	0.481701	2.15364
11315-148	PPM1D	0.0808337	0.499116	0.871342	0.95722	1.08419	0.380064	2.78886
11318-20	APOA5	-0.561571	0.403841	0.164354	0.795928	0.570312	0.252209	1.23454
11319-106	MRE11	0.24685	0.472157	0.601103	0.872545	1.27999	0.480934	3.16568
11320-29	CHFR	-0.919621	1.21666	0.449735	0.818017	0.39867	0.0327944	4.03997
11324-3	PXDNL	-0.441488	0.564189	0.43391	0.814669	0.643079	0.188041	1.84921
11325-8	BTG2	-0.437919	0.509734	0.390279	0.802914	0.645378	0.223352	1.68073
11327-56	CLK2	-0.574754	0.448189	0.199706	0.795928	0.562843	0.228794	1.33813
11328-9	USB1	-1.58796	1.05095	0.130794	0.795928	0.204342	0.0197124	1.31341
11330-15	CSNK2B	-0.190266	0.48949	0.697496	0.905339	0.826739	0.305871	2.11462
11333-82	ARHGAP25	0.281923	0.22821	0.216695	0.795928	1.32568	0.843982	2.07584
11334-7	LILRB3	-0.0516139	0.554708	0.925866	0.975521	0.949695	0.287079	2.69349
11336-9	FANCF	-1.71503	0.743607	0.0210901	0.795928	0.179958	0.0342303	0.64801
11338-49	BLK	-1.71684	0.918639	0.0616373	0.795928	0.179633	0.023874	0.861562
11342-59	PLXDC2	0.281257	0.236644	0.234629	0.795928	1.32479	0.823799	2.10072
11347-9	TALDO1	0.231294	0.408543	0.571296	0.864352	1.26023	0.559019	2.81125
11348-132	P4HA2	-0.435728	0.859352	0.612125	0.877967	0.646794	0.106036	3.2327
11350-30	STUB1	0.383018	0.293426	0.191781	0.795928	1.4667	0.819758	2.61972
11351-233	NHEJ1	0.0880028	0.3381	0.794643	0.93379	1.09199	0.546548	2.08251
11352-42	TTN	0.067748	0.351713	0.847254	0.947339	1.0701	0.51533	2.10997
11353-143	SMAD2	0.538121	0.617356	0.383397	0.801026	1.71279	0.491707	5.76949
11354-21	PLCB1	0.273539	0.273273	0.316839	0.795928	1.31461	0.759958	2.26845
11355-10	EIF5A2	0.0936683	0.191698	0.625108	0.880855	1.0982	0.74669	1.59374
11356-19	ESS2	1.04342	0.67766	0.123623	0.795928	2.83892	0.761573	11.4941
11358-15	GRB10	0.148585	0.129619	0.251661	0.795928	1.16019	0.898963	1.49844
11360-39	RRM1	0.176297	0.163514	0.280955	0.795928	1.19279	0.864496	1.64713
11361-73	TYMP	0.183425	0.212738	0.388572	0.802914	1.20133	0.783498	1.81864
11363-58	AQP4	0.00861412	0.658735	0.989567	0.997847	1.00865	0.237046	3.43945
11364-18	MFN1	0.566385	0.347983	0.103605	0.795928	1.76189	0.884378	3.60823
11365-17	TENM4	-0.139539	0.85064	0.8697	0.956552	0.86976	0.1405	4.22394
11368-32	AK2	0.265771	0.199248	0.182247	0.795928	1.30444	0.884646	1.9392
11369-23	ADH5	0.139963	0.235127	0.551665	0.855751	1.15023	0.719956	1.82026
11370-20	INPP5E	-0.430405	0.591632	0.466927	0.825612	0.650246	0.187197	1.95965
11371-1	GPR101	-0.0856669	0.379045	0.821196	0.942864	0.9179	0.404581	1.85564
11372-2	ZNF18	-0.530862	0.702962	0.450142	0.818017	0.588098	0.127788	2.13922
11375-49	FOXL2	-1.3255	0.714853	0.0637069	0.795928	0.26567	0.0543902	0.900907
11377-19	ADH7	0.536924	0.391847	0.170613	0.795928	1.71074	0.786298	3.73522
11378-37	SYK	0.175739	0.16382	0.28338	0.795928	1.19213	0.861947	1.6443
11380-84	RBM24	-0.822895	0.633531	0.193977	0.795928	0.439158	0.11591	1.40387
11381-56	PRPS1	-0.658289	0.49545	0.183957	0.795928	0.517736	0.177765	1.30144
11382-5	BLVRA	0.314453	0.229161	0.170003	0.795928	1.36951	0.873085	2.15391
11383-41	KRT7	-1.37234	0.685058	0.0451502	0.795928	0.253512	0.0573879	0.815171
11387-3	ATF6B	-0.415801	0.608092	0.494114	0.834894	0.659811	0.196041	2.17511
11388-75	WFDC2	0.358804	0.515879	0.48673	0.831604	1.43162	0.522975	3.99481
11390-24	CA8	0.609053	0.479634	0.204145	0.795928	1.83869	0.709902	4.83782
11391-69	MVK	0.117435	0.289929	0.685443	0.901209	1.12461	0.616223	1.9779
11395-5	PTK2B	0.185379	0.282431	0.511587	0.840721	1.20367	0.682179	2.08153
11396-39	DNAI1	-0.269641	0.722188	0.708875	0.90775	0.763654	0.164462	2.96627
11401-181	RNF146	-2.80575	1.22689	0.0222026	0.795928	0.0604616	0.00479967	0.584958
11402-17	KMT2C	-0.0903973	0.639203	0.887537	0.962114	0.913568	0.230262	2.98228
11405-150	CARD9	0.235008	0.490893	0.632127	0.88381	1.26492	0.448546	3.26905
11406-82	ACAD8	-0.421477	0.585495	0.471608	0.826522	0.656077	0.166735	1.81507
11407-57	PLSCR3	0.590442	0.548281	0.281527	0.795928	1.80479	0.598045	5.51989
11416-23	FBXL4	0.566142	1.36392	0.678079	0.897613	1.76146	0.116112	26.153
11421-10	EHD4	0.129905	0.310108	0.675289	0.896234	1.13872	0.603205	2.05804
11422-2	DLX3	0.717468	0.711352	0.313168	0.795928	2.04924	0.484215	8.14182
11424-4	FAH	-0.136126	0.426171	0.749411	0.920448	0.872733	0.367793	1.97953
11425-31	RUFY1	0.395657	0.533415	0.458243	0.820032	1.48536	0.49969	4.2858
11428-31	PDLIM1	0.203873	0.155139	0.188802	0.795928	1.22614	0.903885	1.66568
11429-80	HNRNPC	-0.933191	0.873694	0.285476	0.795928	0.393297	0.0646263	2.03383
11430-49	DTX1	0.152545	0.604617	0.800809	0.936166	1.1648	0.353644	3.82693
11431-235	RECQL	0.248135	0.322114	0.441103	0.816695	1.28163	0.670685	2.39882
11432-11	PQBP1	0.261412	0.802729	0.744686	0.919009	1.29876	0.255668	6.33999
11433-11	TCTN2	-0.668817	0.572244	0.2425	0.795928	0.512314	0.152501	1.46715
11436-6	INA	-0.836342	0.663443	0.20745	0.795928	0.433293	0.0970475	1.34008
11438-6	DNAJB2	0.193707	0.346563	0.576206	0.86518	1.21374	0.603268	2.3719
11439-88	RHPN2	0.236052	0.532842	0.657762	0.890218	1.26624	0.42219	3.57668
11440-58	SOCS3	-0.308964	0.903474	0.732371	0.915338	0.734207	0.120889	4.25082
11441-11	PYGL	0.0766327	0.24204	0.751538	0.921237	1.07965	0.664355	1.72756
11442-1	DNER	-0.961257	0.600284	0.109302	0.795928	0.382412	0.102503	1.09378
11444-49	POLR3F	-0.925007	0.820556	0.259619	0.795928	0.396529	0.0671634	1.79848
11448-34	GALK1	0.103118	0.184206	0.575616	0.865031	1.10862	0.760498	1.5829
11449-22	CAPZA1	0.241156	0.207849	0.245947	0.795928	1.27272	0.846299	1.92055
11450-110	P4HB	0.360833	0.540696	0.504549	0.839093	1.43452	0.486963	4.14692
11454-87	EIF3G	0.284518	0.215441	0.186625	0.795928	1.32912	0.868759	2.03152
11456-2	MAGEB10	-0.848862	0.675232	0.208702	0.795928	0.427901	0.103463	1.41651
11457-53	GALE	-0.111494	0.558803	0.841854	0.946034	0.894497	0.281397	2.58407
11458-30	PCBP1	0.286786	0.241058	0.234167	0.795928	1.33214	0.832278	2.15106
11459-81	ELL	-2.83059	1.17707	0.0161821	0.795928	0.0589783	0.005172	0.528516
11462-8	RBFOX2	-0.639961	0.749274	0.393045	0.803756	0.527313	0.108471	2.06243
11464-9	RELB	-1.03978	0.761264	0.171982	0.795928	0.353531	0.0762152	1.52775
11465-4	GPR135	0.190141	0.31394	0.54474	0.853019	1.20942	0.630595	2.23882
11468-15	RBM19	-0.00973258	0.29049	0.973273	0.992948	0.990315	0.542691	1.72463
11476-43	VPS4A	0.140521	0.216917	0.517107	0.842415	1.15087	0.746546	1.75639
11480-1	ALDH3A1	0.030334	0.643132	0.962381	0.990523	1.0308	0.265366	3.51514
11481-25	HAVCR2	0.35521	0.127834	0.00545788	0.795928	1.42648	1.11396	1.8513
11486-26	ZNF174	-0.13149	0.32269	0.683654	0.901085	0.876788	0.425966	1.57057
11487-4	SPOCK1	-1.45237	0.817365	0.0755866	0.795928	0.234016	0.0382829	0.925393
11490-42	UBL4A	0.142664	0.241201	0.554205	0.857618	1.15334	0.708295	1.83841
11493-169	DYNLL2	0.247296	0.187658	0.187571	0.795928	1.28056	0.884275	1.85347
11494-4	ELL2	-0.711565	0.4951	0.150657	0.795928	0.490875	0.166554	1.20188
11510-31	APOL1	-0.581008	0.669702	0.385634	0.802512	0.559334	0.147202	2.06277
11510-51	APOL1	-0.305009	0.469862	0.516245	0.842141	0.737117	0.292013	1.85982
11513-92	CD38	-0.91444	0.775665	0.238434	0.795928	0.400741	0.0712693	1.58751
11514-196	CD59	-0.217067	0.669643	0.745822	0.919501	0.804876	0.218697	3.06035
11516-7	FABP1	-0.251942	0.498311	0.613143	0.878212	0.77729	0.278456	1.97947
11530-37	HMBS	0.100953	0.209093	0.629229	0.881876	1.10622	0.734378	1.67432
11531-24	VSIR	0.364038	0.269508	0.176775	0.795928	1.43913	0.841475	2.44617
11534-6	LRIT3	0.346445	0.418286	0.40753	0.809647	1.41403	0.607696	3.24641
11536-9	MYSM1	-0.278283	0.488853	0.569182	0.863689	0.757083	0.238884	1.7776
11537-12	TFR2	-0.742477	0.601486	0.217053	0.795928	0.475934	0.124403	1.38607
11538-216	MLYCD	0.594487	0.519241	0.252245	0.795928	1.8121	0.641518	5.07367
11539-4	ATP5MF	-0.0920823	0.627764	0.883382	0.960925	0.91203	0.242764	3.0331
11540-37	FOXO3	0.176087	0.387551	0.649571	0.88819	1.19254	0.54152	2.51681
11542-11	TMEM230	-1.15717	0.707709	0.10203	0.795928	0.314375	0.0644586	1.07632
11543-84	LIMA1	-0.557337	0.546976	0.308231	0.795928	0.572732	0.168791	1.50318
11544-39	PHF3	0.354154	0.622117	0.569171	0.863689	1.42498	0.386485	4.79487
11545-9	TNFRSF14	-0.541724	0.642548	0.399179	0.806912	0.581744	0.143433	1.81693
11546-7	CYGB	-0.512402	0.457029	0.26222	0.795928	0.599055	0.218395	1.35243
11547-84	MUSK	0.365887	0.270128	0.175577	0.795928	1.44179	0.839355	2.47707
11548-84	CDC25A	-0.036375	0.157439	0.817282	0.941148	0.964279	0.68301	1.28811
11549-6	ISL1	-1.18682	0.731409	0.104665	0.795928	0.305191	0.0651909	1.18808
11551-16	HMG20B	-1.08378	0.746664	0.146641	0.795928	0.338314	0.0617789	1.23438
11556-19	ARFGAP1	-0.524051	0.635069	0.409265	0.809647	0.592117	0.162023	1.98355
11557-3	SMURF1	0.888844	0.686621	0.195486	0.795928	2.43232	0.606999	9.50532
11560-76	NFATC4	-1.02943	1.00043	0.303485	0.795928	0.357211	0.0400684	2.10827
11562-9	POLE2	-0.974381	0.816671	0.232825	0.795928	0.377426	0.0610968	1.51578
11563-51	SYTL4	-2.00233	1.10163	0.0691234	0.795928	0.13502	0.0140149	1.04944
11565-58	ZNF23	-0.380932	0.49072	0.437589	0.816453	0.683225	0.209728	1.54529
11566-48	KRT72	-0.967745	0.728213	0.18387	0.795928	0.379939	0.0723586	1.30775
11567-23	ZNF10	-2.28693	1.16406	0.0494583	0.795928	0.101578	0.00926919	0.915598
11568-2	FKBP1B	0.0728797	0.289908	0.801513	0.936327	1.0756	0.585602	1.85951
11570-94	BCAP29	-0.389479	0.579065	0.501202	0.838762	0.67741	0.188887	1.91894
11571-75	KLRC3	-0.0552823	0.54063	0.918554	0.973319	0.946218	0.302004	2.59916
11572-4	DNM2	0.259247	0.187998	0.167897	0.795928	1.29595	0.895149	1.87816
11573-3	SRSF6	-0.00824994	0.455315	0.985544	0.997343	0.991784	0.380833	2.33553
11582-63	DNAJA2	0.00673932	0.332936	0.98385	0.996462	1.00676	0.505184	1.91572
11586-2	LRRN1	0.327816	0.56206	0.559731	0.859201	1.38793	0.451274	4.37314
11587-5	MGA	-1.26586	0.692023	0.0673665	0.795928	0.281996	0.0637772	0.955013
11590-5	RBM23	0.225165	0.725148	0.756174	0.922563	1.25253	0.277732	5.0569
11591-43	PRC1	-0.137838	0.646599	0.831191	0.944879	0.87124	0.211099	2.867
11592-1	ELAVL1	0.00754085	0.462844	0.987001	0.997538	1.00757	0.388782	2.43262
11593-21	CXCL9	0.397366	0.671271	0.553877	0.857618	1.4879	0.380588	5.58328
11596-47	ZNF75D	-0.364109	0.582509	0.531925	0.84996	0.694816	0.19939	2.05015
11601-26	DHX8	-1.5911	0.816017	0.0511955	0.795928	0.203702	0.0318977	0.748776
11602-12	CPNE1	-0.899058	0.753254	0.232648	0.795928	0.406953	0.0849638	1.65638
11606-22	DNAJB6	0.791157	0.470768	0.0928471	0.795928	2.20595	0.869543	5.58759
11607-15	BRD1	-0.444231	0.866228	0.608067	0.876203	0.641317	0.106132	3.28281
11608-5	MAP1LC3B	0.441967	0.310409	0.154498	0.795928	1.55576	0.844542	2.87159
11614-29	ERH	0.539569	0.33706	0.109419	0.795928	1.71527	0.873702	3.33335
11615-16	DAPP1	0.131846	0.146627	0.368553	0.798524	1.14093	0.858265	1.52958
11616-9	HSF1	0.807376	0.698977	0.248057	0.795928	2.24202	0.561366	9.08133
11617-1	ITGAL	-2.05795	1.08053	0.056836	0.795928	0.127715	0.012197	0.88534
11618-83	MYB	-0.0321027	0.578645	0.955757	0.989218	0.968407	0.281667	2.89785
11626-7	UBE2V1	0.290398	0.238404	0.223189	0.795928	1.33696	0.835507	2.13794
11629-36	TRAF4	-0.89329	0.738258	0.22628	0.795928	0.409307	0.0792548	1.45212
11633-89	AHSA1	0.0221693	0.403417	0.956175	0.989245	1.02242	0.453641	2.231
11634-32	RGS10	0.242954	0.19297	0.208021	0.795928	1.27501	0.875974	1.87355
11636-33	TAGLN2	0.569824	0.291443	0.050562	0.795928	1.76796	0.997446	3.15325
11638-42	B3GALT2	1.31976	0.795036	0.0969157	0.795928	3.74251	0.821854	19.2449
11643-73	DTX3L	0.0805959	0.340328	0.812798	0.939305	1.08393	0.537517	2.07459
11645-9	P4HA1	-1.8245	1.10474	0.0986318	0.795928	0.161298	0.015681	1.24964
11646-4	CHST9	0.3377	0.45443	0.457404	0.819135	1.40172	0.554177	3.39239
11647-6	FZD10	-0.239362	0.359906	0.506006	0.839093	0.78713	0.359507	1.5146
11649-3	SMAP1	0.120115	0.168389	0.475648	0.828445	1.12763	0.805871	1.56588
11651-24	AGO1	0.9828	0.69453	0.157051	0.795928	2.67193	0.673337	10.7207
11653-69	SLC6A9	0.30001	0.342691	0.381327	0.800272	1.34987	0.666568	2.62622
11654-77	NRSN1	0.26377	0.605863	0.663299	0.892543	1.30183	0.375983	4.27544
11656-110	EVL	0.492771	0.678081	0.467401	0.825612	1.63685	0.42207	6.17753
11657-86	SOCS7	-1.05014	0.99621	0.291822	0.795928	0.349889	0.0404848	2.09966
11659-31	CLINT1	0.126915	0.141691	0.370405	0.798954	1.13532	0.856939	1.49799
11661-11	NLRP1	-0.29594	0.442269	0.503406	0.839093	0.743832	0.283477	1.67463
11664-32	ARFGAP2	0.156048	0.153654	0.309828	0.795928	1.16888	0.862912	1.58121
11666-72	RGS8	-1.31102	0.605768	0.0304473	0.795928	0.269546	0.0790753	0.861465
11667-29	TNS2	-0.338787	0.725346	0.64045	0.88544	0.712634	0.150225	2.6916
11669-39	SLCO5A1	-0.017928	0.442316	0.967669	0.992103	0.982232	0.369026	2.26678
11670-18	GPR101	-0.91524	0.649802	0.158986	0.795928	0.400421	0.0950444	1.25416
11671-19	BRPF1	-1.48771	0.990869	0.133247	0.795928	0.22589	0.0283221	1.36164
11672-17	KIF16B	-1.60692	0.836254	0.0546595	0.795928	0.200503	0.0365208	0.989954
11677-17	ZDHHC14	-0.0444718	0.378404	0.906444	0.96939	0.956503	0.410748	1.91038
11678-105	GJD2	-0.213188	0.373069	0.5677	0.863689	0.808004	0.359122	1.61737
11681-8	AGFG1	0.231652	0.191551	0.22653	0.795928	1.26068	0.864061	1.83904
11682-7	TXNIP	-1.30699	0.624827	0.0364592	0.795928	0.270632	0.0725381	0.838692
11683-19	GGA3	0.175042	0.165427	0.290001	0.795928	1.1913	0.857365	1.64677
11690-47	ANAPC7	-0.497406	0.726654	0.49365	0.834887	0.608106	0.12313	2.29541
11692-21	SHC4	-0.330642	0.704002	0.638598	0.88469	0.718463	0.146695	2.53401
11696-7	CRABP2	-0.236368	0.507812	0.641599	0.885472	0.78949	0.290955	2.15188
11699-16	PTP4A2	0.353295	0.317316	0.265543	0.795928	1.42375	0.754942	2.65039
11708-2	LCN1	-0.762308	0.765342	0.319233	0.795928	0.466588	0.0876552	1.83376
11709-29	CPT1B	-0.87699	0.76093	0.249106	0.795928	0.416033	0.0893403	1.78958
11712-207	UNC45A	0.112871	0.184602	0.540915	0.851857	1.11949	0.773212	1.60185
11715-1	POU2F1	-0.324484	0.707613	0.64655	0.887799	0.722901	0.162767	2.7218
11716-28	LRIT2	-0.380779	0.454822	0.402477	0.809297	0.683329	0.253583	1.56798
11814-29	MET	-1.14728	0.784046	0.143392	0.795928	0.3175	0.0658684	1.44736
11816-84	JAK2	0.283025	0.172795	0.101439	0.795928	1.32714	0.946598	1.87004
11817-1	RPS6KB1	0.21784	0.232332	0.348439	0.797192	1.24339	0.781124	1.95548
11825-27	PPARGC1A	-1.05352	0.823799	0.20095	0.795928	0.34871	0.0476873	1.29553
11827-7	RORC	0.137482	0.354075	0.697806	0.905339	1.14738	0.55817	2.32214
11830-48	PTPN11	0.250583	0.204573	0.22061	0.795928	1.28477	0.862698	1.9312
11833-83	FXN	0.268974	0.499036	0.589896	0.867195	1.30862	0.469291	3.46661
11836-144	DDR1	-0.28182	0.849043	0.739944	0.917197	0.754409	0.141286	4.05509
11837-7	TNFRSF18	0.115988	0.346023	0.737472	0.916839	1.12298	0.551635	2.20639
11838-130	PIEZO1	-0.870333	0.676899	0.198525	0.795928	0.418812	0.0865	1.27926
11851-21	TREM2	-0.223592	0.442481	0.613339	0.878212	0.799641	0.331839	1.90466
11872-9	PCDHGB1	-0.04749	0.474987	0.920359	0.973974	0.95362	0.353933	2.41838
11910-27	DLX4	0.147499	0.186947	0.430119	0.814337	1.15893	0.797865	1.66942
11911-13	LRRC4B	-0.366077	0.781283	0.639386	0.885363	0.69345	0.134217	3.09167
11926-23	AAGAB	0.33862	0.231732	0.143944	0.795928	1.40301	0.888089	2.21563
11934-9	INTS3	0.288777	0.374113	0.440174	0.816453	1.33479	0.620248	2.75837
11949-25	EGF	-0.480196	0.444413	0.279912	0.795928	0.618662	0.231535	1.39415
11952-1	IGDCC3	0.496784	0.656806	0.449432	0.818017	1.64343	0.432806	6.43192
11955-1	ARHGAP1	0.440498	0.485308	0.364055	0.798214	1.55348	0.580082	4.02314
11967-23	CRABP1	-0.969057	0.726871	0.182469	0.795928	0.379441	0.0879597	1.53592
11969-5	S100A2	-0.419987	0.747012	0.573964	0.864352	0.657055	0.123415	2.47622
11988-24	PTPRH	-0.743919	0.478706	0.120179	0.795928	0.475248	0.16346	1.12404
11989-35	EMC1	-0.683464	0.49371	0.166253	0.795928	0.504865	0.164946	1.19507
12001-7	TJP1	-0.279742	0.43834	0.523353	0.846895	0.755979	0.301856	1.71338
12008-3	CD7	-0.675982	0.462225	0.143617	0.795928	0.508657	0.19724	1.21971
12014-19	PTS	0.189834	0.487002	0.696684	0.905339	1.20905	0.415425	2.99195
12016-60	CBL	0.181961	0.187942	0.332957	0.796298	1.19957	0.827978	1.73675
12018-84	TPK1	-0.156633	0.582271	0.787928	0.931258	0.855018	0.24015	2.47221
12020-39	BPGM	0.115768	0.1917	0.545909	0.853257	1.12274	0.770019	1.63991
12022-12	SMAD4	0.190812	0.313423	0.542658	0.852881	1.21023	0.642049	2.21659
12030-82	DES	-1.29762	0.598524	0.0301554	0.795928	0.27318	0.078756	0.819193
12033-3	BUB1	-0.273618	0.356735	0.443077	0.816695	0.760622	0.340354	1.42207
12034-28	CAP1	0.0543135	0.134071	0.685396	0.901209	1.05582	0.812837	1.37855
12041-33	HSPA1L	0.30607	0.494724	0.536134	0.851309	1.35808	0.497752	3.61614
12046-51	TARDBP	-0.41707	0.753302	0.579814	0.86518	0.658974	0.138209	2.66992
12077-32	MSTN	-0.989011	0.49384	0.04521	0.795928	0.371945	0.134732	0.935784
12329-21	RPS6KA1	-0.226704	0.436466	0.603476	0.873357	0.797156	0.33706	1.87951
12332-7	EEF2K	0.272531	0.228349	0.232679	0.795928	1.31328	0.831345	2.07831
12333-87	RPIA	0.28022	0.420181	0.504834	0.839093	1.32342	0.57077	3.02115
12334-25	SHMT1	0.00924517	0.162661	0.954675	0.988952	1.00929	0.728452	1.38333
12338-27	EGFLAM	-0.491602	0.57985	0.396544	0.805118	0.611646	0.191301	1.87598
12340-17	AARS1	0.201322	0.177423	0.256501	0.795928	1.22302	0.861961	1.73455
12341-8	DUSP6	-0.0351382	0.436632	0.935859	0.98042	0.965472	0.376622	2.20542
12343-14	ACAP2	0.409031	0.534949	0.4445	0.816695	1.50536	0.490444	4.15757
12345-4	ANAPC10	-1.54043	1.38697	0.26672	0.795928	0.214288	0.0122841	2.97943
12347-29	CCM2	-0.108193	0.445775	0.808233	0.938118	0.897455	0.361783	2.10643
12348-46	SARS2	0.197953	0.206229	0.33712	0.796298	1.2189	0.805736	1.81991
12350-86	ETS2	0.438021	0.775645	0.572265	0.864352	1.54964	0.326149	6.97553
12351-25	STAT1	0.277075	0.198158	0.162038	0.795928	1.31926	0.896013	1.9559
12352-70	ARRDC3	0.165657	0.200052	0.407631	0.809647	1.18017	0.787416	1.75588
12355-223	MRRF	0.282647	0.482103	0.557688	0.858063	1.32664	0.498862	3.41782
12356-65	SRI	0.441232	0.239269	0.0651714	0.795928	1.55462	0.974196	2.50041
12357-41	SNAP29	0.23424	0.46671	0.61574	0.87899	1.26395	0.484474	3.16343
12358-6	IGBP1	0.402222	0.244246	0.0996012	0.795928	1.49514	0.926922	2.42603
12361-102	RRAS2	0.270491	0.583053	0.642704	0.886341	1.31061	0.366568	3.96523
12363-70	TRIB2	0.40682	0.681281	0.550414	0.855618	1.50203	0.345569	5.62477
12365-108	RUVBL1	-0.272476	0.441222	0.536873	0.851309	0.761491	0.278665	1.69138
12366-16	CRYGD	-0.0610495	0.781374	0.937724	0.981612	0.940777	0.165657	3.76653
12367-52	MACO1	-0.500135	0.622199	0.421502	0.810886	0.606449	0.158858	1.89576
12368-18	KAT2B	0.519172	1.12382	0.644102	0.886736	1.68064	0.178327	15.0509
12370-30	APOF	0.60028	0.367831	0.102691	0.795928	1.82263	0.901196	3.84985
12372-50	TPM3	0.577157	0.508674	0.25653	0.795928	1.78097	0.631734	4.86825
12373-73	TRA2B	0.623636	0.470743	0.185241	0.795928	1.8657	0.733331	4.82304
12374-8	PAFAH1B3	0.190852	0.174507	0.274101	0.795928	1.21028	0.859129	1.70886
12376-85	CDKN2D	0.167852	0.180862	0.353373	0.797192	1.18276	0.82517	1.68448
12378-71	TAPBP	0.526157	0.27997	0.0601991	0.795928	1.69242	0.977122	2.95174
12381-26	CBR1	1.06858	0.470008	0.022994	0.795928	2.91124	1.18078	7.56595
12382-2	DDX58	0.207027	0.499142	0.678313	0.897626	1.23002	0.43279	3.22345
12384-92	COPS7B	0.0934583	0.254081	0.713001	0.9087	1.09796	0.663016	1.80589
12385-4	CAPN3	0.583519	0.408478	0.153142	0.795928	1.79233	0.805848	4.05315
12386-11	RNPEP	-0.0667477	0.337021	0.843004	0.946034	0.935431	0.483046	1.82174
12387-7	PDLIM4	0.236695	0.281696	0.400769	0.808092	1.26705	0.713777	2.21103
12389-4	ORC6	0.257274	0.889766	0.772468	0.926407	1.2934	0.220822	7.51234
12391-27	PDZD7	-0.287414	0.494611	0.56118	0.860594	0.750201	0.273927	1.93189
12392-30	ARL1	-0.330608	0.717574	0.644992	0.886736	0.718487	0.156846	2.75977
12394-53	C16orf54	-0.202451	0.337279	0.54834	0.854926	0.816726	0.376498	1.47796
12395-86	DARS2	0.147071	0.118431	0.214302	0.795928	1.15844	0.919033	1.46541
12396-19	HIBCH	0.154065	0.147599	0.296576	0.795928	1.16657	0.872342	1.56065
12398-15	PAX4	-0.970212	0.61304	0.113507	0.795928	0.379003	0.101307	1.17138
12399-194	CCDC50	0.14089	0.320194	0.659928	0.891299	1.1513	0.596096	2.12115
12400-25	UBE2T	-0.423154	0.821808	0.606619	0.876054	0.654978	0.106671	2.74621
12401-3	STAMBPL1	0.422727	0.719785	0.557004	0.858063	1.52612	0.354466	6.18203
12403-30	RAB39B	-1.25248	0.968202	0.1958	0.795928	0.285796	0.0336635	1.53845
12406-119	DIRAS3	-0.538514	0.794639	0.497973	0.837115	0.583615	0.111256	2.61676
12408-333	RAB22A	0.248006	0.239557	0.300542	0.795928	1.28147	0.785868	2.04353
12409-90	RAB7B	0.10647	0.335065	0.750667	0.920479	1.11234	0.543633	2.12077
12411-60	MAX	0.243876	0.191805	0.203559	0.795928	1.27619	0.872529	1.86145
12414-31	YWHAB	0.1853	0.19871	0.351071	0.797192	1.20358	0.810561	1.77535
12415-122	EDF1	-1.55523	0.910209	0.0875155	0.795928	0.211141	0.0313718	1.10938
12417-46	TPRKB	-0.241491	1.17116	0.836636	0.945689	0.785456	0.0714335	7.50242
12420-10	GPD1L	-0.054356	0.428844	0.899138	0.966951	0.947095	0.404874	2.19551
12422-143	ALOX15B	0.064454	0.327266	0.843869	0.946034	1.06658	0.549576	2.02428
12423-38	A1CF	-0.389197	0.431309	0.366865	0.798214	0.677601	0.271435	1.49901
12424-107	THYN1	-0.144375	0.676206	0.830931	0.944879	0.865563	0.203977	3.10915
12425-104	ARF6	-0.243316	0.897984	0.786423	0.930628	0.784024	0.128299	4.43171
12426-19	MOB1A	0.282898	0.359358	0.431146	0.814337	1.32697	0.646981	2.68311
12427-8	CDC25B	-0.890131	1.13015	0.430918	0.814337	0.410602	0.0364773	3.15394
12428-2	LYPLAL1	0.0308516	0.627364	0.960779	0.990327	1.03133	0.278071	3.45486
12430-78	PAIP1	-0.513962	0.834581	0.538005	0.851309	0.598121	0.0939905	2.63064
12431-13	PELO	0.434756	0.354517	0.220073	0.795928	1.54459	0.747192	3.15341
12432-23	CACYBP	0.143388	0.15771	0.363251	0.798214	1.15418	0.844585	1.57267
12433-8	ARL11	0.523115	0.610588	0.391589	0.803288	1.68728	0.487923	5.5107
12434-25	IST1	0.244646	0.217369	0.260384	0.795928	1.27717	0.829157	1.95502
12436-84	GSTO1	0.455603	0.553236	0.41021	0.809647	1.57712	0.5331	4.73279
12437-18	ULK3	0.355254	1.19816	0.766848	0.925068	1.42654	0.123831	14.4545
12438-127	MPG	0.97709	0.572125	0.0876686	0.795928	2.65671	0.852343	8.39235
12439-67	IRF9	0.0902322	0.541739	0.867716	0.95582	1.09443	0.352382	3.10934
12442-4	RHOD	-0.204508	0.331206	0.536929	0.851309	0.815048	0.389983	1.48662
12444-39	NR5A2	-0.458551	0.74974	0.540794	0.851857	0.632199	0.120587	2.46916
12445-50	ANKRD27	-0.285555	0.878528	0.745153	0.919009	0.751597	0.123664	4.01159
12446-49	GSTA1	-0.338061	0.299871	0.259592	0.795928	0.713152	0.390114	1.26935
12448-246	NMT1	0.17708	0.152465	0.24546	0.795928	1.19373	0.885432	1.61442
12449-16	PPIH	0.402203	0.243559	0.0986659	0.795928	1.49512	0.92468	2.41752
12450-42	PMVK	0.176244	0.245089	0.472078	0.826522	1.19273	0.728712	1.91904
12451-62	BACH1	-0.213012	0.573822	0.710477	0.90775	0.808147	0.244037	2.38349
12452-32	KMT5C	-1.06062	0.865231	0.220266	0.795928	0.346242	0.055513	1.65621
12453-161	NXF1	-0.0289883	0.556133	0.958429	0.990262	0.971428	0.292243	2.76985
12454-105	NTMT1	-0.00225479	0.576269	0.996878	0.99866	0.997748	0.268731	2.8512
12455-48	MYNN	-1.18386	0.802011	0.139912	0.795928	0.306094	0.0472914	1.16705
12456-5	PFKFB3	-0.755238	0.645306	0.241857	0.795928	0.469899	0.122967	1.56334
12457-10	ADI1	0.489901	0.37071	0.186328	0.795928	1.63215	0.781028	3.46722
12458-79	CHP1	-0.486311	0.684717	0.477558	0.828794	0.614891	0.147945	2.25549
12459-13	PLEKHA1	0.948078	0.555973	0.0881459	0.795928	2.58075	0.868866	7.99403
12460-18	PSMA7	0.331293	0.225965	0.142614	0.795928	1.39277	0.89517	2.18062
12461-8	SIRT5	1.49727	0.805786	0.0631472	0.795928	4.46949	0.970907	23.7361
12462-20	SETMAR	-0.592102	0.60988	0.331623	0.796298	0.553163	0.143512	1.67736
12463-7	KLHL13	-1.49159	0.863065	0.0839434	0.795928	0.225014	0.0348497	1.04356
12466-7	HNRNPA1	0.329466	0.241623	0.172709	0.795928	1.39022	0.85754	2.23046
12469-19	MAPRE1	0.138071	0.148743	0.353279	0.797192	1.14806	0.856668	1.53944
12471-47	STAU1	0.265154	0.503145	0.598199	0.870358	1.30363	0.461813	3.4112
12473-48	KCTD5	-1.95823	1.05854	0.0643233	0.795928	0.141109	0.0164657	1.06224
12475-48	CLIC5	0.14342	0.430049	0.73876	0.917125	1.15421	0.487473	2.69436
12476-50	TIGAR	0.530893	0.575495	0.356269	0.797192	1.70045	0.509773	5.23589
12477-42	TSN	0.175915	0.283541	0.53498	0.851306	1.19234	0.678887	2.0768
12478-15	RPL30	0.276472	0.328322	0.399745	0.807561	1.31847	0.685583	2.5319
12479-50	PRKAR1B	0.536706	0.294155	0.0680665	0.795928	1.71036	0.95745	3.11069
12480-9	OTUD5	-0.1276	0.453098	0.778237	0.928314	0.880205	0.351042	2.08892
12482-5	BPTF	-1.82543	1.23351	0.138909	0.795928	0.161148	0.0127211	1.65633
12483-62	RORB	0.27306	0.507819	0.590776	0.867195	1.31398	0.462181	3.49923
12484-67	PITPNB	-0.285052	0.594218	0.631434	0.883431	0.751975	0.221351	2.33544
12486-8	GLRX2	0.266579	0.483023	0.581019	0.865279	1.30549	0.489415	3.33835
12488-9	MCTS1	0.432298	0.440389	0.326284	0.795966	1.54079	0.65264	3.77643
12490-92	LAMTOR3	-0.261367	0.590283	0.657923	0.890218	0.769998	0.218058	2.34576
12491-23	CLIC4	0.139397	0.175695	0.427542	0.81271	1.14958	0.80932	1.61919
12493-42	OTUB2	-0.132959	0.55062	0.809189	0.938118	0.875501	0.278297	2.54901
12494-99	GABARAPL2	0.271797	0.246097	0.269406	0.795928	1.31232	0.802743	2.12138
12497-29	NUDT16L1	0.110568	0.28489	0.697937	0.905339	1.11691	0.63196	1.94396
12498-12	TAX1BP3	0.295633	0.322379	0.359124	0.797958	1.34398	0.702949	2.51649
12499-108	SH3GL2	0.160243	0.145082	0.269376	0.795928	1.1738	0.884291	1.56618
12500-88	UBA2	0.0319895	0.24157	0.894649	0.965011	1.03251	0.639981	1.66253
12501-10	TBCA	-0.641013	0.475191	0.177351	0.795928	0.526759	0.203759	1.32448
12503-5	GPR68	-0.358352	0.586649	0.541302	0.851857	0.698827	0.195033	1.98358
12504-26	LMOD1	-0.34862	0.669957	0.602811	0.87305	0.705661	0.151965	2.24177
12507-16	ITPKC	-0.600102	0.775734	0.439172	0.816453	0.548756	0.0946436	2.11125
12508-9	CHMP3	-0.0260203	0.300946	0.931099	0.978181	0.974315	0.526269	1.73365
12509-115	COMMD1	0.152569	0.147043	0.299466	0.795928	1.16482	0.869203	1.55427
12510-3	STAP1	-0.341721	0.813155	0.67431	0.895981	0.710546	0.127115	3.18942
12511-83	SLC41A2	0.268379	0.437654	0.53973	0.85141	1.30784	0.521958	3.03735
12513-8	GLTP	-1.8474	1.00603	0.0663092	0.795928	0.157646	0.0168295	0.833357
12514-16	METTL1	-0.765237	0.797924	0.337541	0.796298	0.465224	0.0902809	2.19688
12515-45	UCK2	-0.858225	0.931137	0.356687	0.797192	0.423914	0.0615308	2.45814
12516-13	TEAD4	0.450339	0.815375	0.580736	0.86518	1.56884	0.270799	7.33605
12517-52	PDCD5	0.690526	0.370306	0.0622169	0.795928	1.99476	0.967426	4.16203
12518-289	PBRM1	0.693644	0.658722	0.292335	0.795928	2.00099	0.539533	7.41544
12521-3	CDKN2C	-0.796719	0.72581	0.272337	0.795928	0.450806	0.0991161	1.72852
12522-6	RAD23B	0.616368	0.313865	0.049553	0.795928	1.85219	1.00452	3.4628
12524-18	SAT2	0.0209643	0.624471	0.973219	0.992948	1.02119	0.279745	3.81256
12527-50	THRA	-0.775331	0.574934	0.177479	0.795928	0.460551	0.126156	1.26822
12528-40	WRNIP1	-0.153612	0.952705	0.871906	0.957384	0.857604	0.107635	5.25689
12529-32	FKBP6	0.151166	0.519959	0.77126	0.926137	1.16319	0.400266	3.23585
12530-14	CKS1B	0.0889197	0.645223	0.890389	0.963859	1.09299	0.29019	3.88401
12531-5	ERVV-1	-0.83677	0.473165	0.0769854	0.795928	0.433107	0.138564	0.936136
12532-28	CDC34	0.00714536	0.320711	0.982225	0.995976	1.00717	0.503173	1.82777
12533-135	CYTH2	-1.33384	1.26044	0.289949	0.795928	0.263465	0.0195843	2.81834
12534-10	CALCOCO2	-0.336513	0.999038	0.73624	0.916807	0.714257	0.0884043	4.64928
12535-2	XRCC1	-0.391663	0.670871	0.559346	0.858869	0.675932	0.160173	2.2025
12536-46	MTMR6	-0.0632648	0.579015	0.912994	0.972207	0.938695	0.27467	2.7862
12537-88	PURA	0.367099	0.30101	0.222632	0.795928	1.44354	0.792012	2.6009
12538-19	RGS7	0.821908	0.326153	0.0117352	0.795928	2.27484	1.22473	4.52152
12540-25	RHOG	0.802108	1.0947	0.46373	0.823968	2.23024	0.245668	20.2416
12543-76	ZNF560	0.00688224	0.268392	0.979542	0.995462	1.00691	0.564866	1.67097
12546-1	SMTN	0.36989	0.174541	0.0340726	0.795928	1.44758	1.02711	2.04941
12548-75	RRAGC	-0.183839	0.452567	0.684585	0.901209	0.83207	0.316766	1.9698
12549-33	HPGDS	-0.601663	0.467903	0.198488	0.795928	0.5479	0.214133	1.35548
12551-3	ITCH	-0.0407388	0.124942	0.744378	0.919009	0.96008	0.744674	1.22179
12553-5	VRK1	-0.238011	0.709285	0.737199	0.916807	0.788194	0.173268	2.97966
12554-10	RAD51D	0.374848	0.356216	0.29266	0.795928	1.45477	0.711425	2.92906
12556-7	UBE2C	-0.266719	0.386807	0.490483	0.833994	0.765888	0.343355	1.60151
12557-18	NOVA1	0.319658	0.189253	0.0912097	0.795928	1.37666	0.952599	2.02957
12558-3	UBASH3B	0.112543	0.126195	0.372488	0.799847	1.11912	0.875483	1.43931
12560-9	NT5C	0.199738	0.383375	0.602367	0.872927	1.22108	0.567564	2.57803
12562-1	PKN1	0.175743	0.575099	0.759918	0.923257	1.19213	0.354243	3.60285
12563-2	TNFAIP8	0.127421	0.301817	0.672895	0.895335	1.13589	0.615127	2.03196
12564-9	NIP7	0.189866	0.21703	0.381663	0.800272	1.20909	0.781499	1.84772
12568-14	KEAP1	-0.829786	0.583592	0.155067	0.795928	0.436143	0.118506	1.22051
12569-25	CCT5	0.337044	0.166877	0.0434126	0.795928	1.4008	1.01587	1.96039
12571-14	ARL3	0.281762	0.267547	0.292281	0.795928	1.32546	0.777173	2.23585
12572-236	EFS	1.0843	0.842335	0.198004	0.795928	2.95738	0.541101	16.4085
12573-80	TRIM3	0.176267	0.230946	0.445323	0.816695	1.19276	0.750033	1.86812
12574-36	EDN2	0.11485	0.304251	0.705814	0.907411	1.1217	0.593881	2.01187
12575-30	MTHFD1	0.271853	0.193421	0.159874	0.795928	1.31239	0.898092	1.92573
12576-21	MAGEA3	1.11528	0.641845	0.0822794	0.795928	3.05041	0.909462	11.8388
12577-100	FEN1	-0.229415	0.458364	0.616717	0.879215	0.794999	0.292816	1.8358
12578-13	ARF3	0.279109	0.310822	0.369201	0.798524	1.32195	0.69841	2.43715
12580-7	PSMB5	0.463031	0.508238	0.362268	0.798214	1.58888	0.572105	4.4332
12581-39	IMPA2	0.476422	0.344668	0.166892	0.795928	1.6103	0.811021	3.20872
12583-77	ARAF	0.115878	0.209594	0.580354	0.86518	1.12286	0.731663	1.68686
12585-39	ERCC1	0.34379	0.513287	0.502998	0.839093	1.41028	0.475295	3.82546
12587-65	ARL2	-0.702156	0.380348	0.0648793	0.795928	0.495516	0.228818	1.02842
12591-27	OPHN1	0.0220228	0.140154	0.87514	0.958638	1.02227	0.770913	1.3425
12593-33	PDRG1	0.0215392	0.248015	0.930794	0.978019	1.02177	0.615296	1.64092
12594-5	GCA	0.518697	0.329591	0.115542	0.795928	1.67984	0.881662	3.29012
12595-11	TMOD1	0.302896	0.250339	0.2263	0.795928	1.35377	0.825325	2.22224
12597-68	ATG5	0.408785	0.213182	0.0551692	0.795928	1.50499	0.990183	2.30718
12599-10	FERMT3	0.370015	0.242975	0.127796	0.795928	1.44776	0.900376	2.34451
12603-87	PABPC4	0.461342	0.350419	0.187992	0.795928	1.5862	0.790368	3.15564
12604-16	SCMH1	-0.0415589	0.424593	0.922028	0.974539	0.959293	0.385748	2.14531
12605-1	EXOSC3	-0.249046	0.245129	0.309638	0.795928	0.779544	0.460724	1.22594
12612-37	PSMB1	0.413565	0.515162	0.422099	0.810886	1.5122	0.541224	4.16882
12616-45	NRBP1	-0.404987	0.402015	0.313747	0.795928	0.666986	0.273412	1.37605
12617-2	STK24	0.155591	0.163939	0.342581	0.797192	1.16835	0.849849	1.62146
12618-50	AKR1C1	0.200511	0.648573	0.757203	0.922641	1.22203	0.314164	4.34654
12619-14	PPM1A	-0.353842	0.504258	0.482861	0.829837	0.701986	0.243667	1.77999
12620-3	SEPTIN11	0.143443	0.44707	0.748324	0.92038	1.15424	0.46483	2.74584
12621-55	PPP2R1A	0.426821	0.303839	0.160093	0.795928	1.53238	0.83944	2.78332
12622-96	ASH1L	0.466164	0.359785	0.195088	0.795928	1.59387	0.780183	3.33527
12623-84	JARID2	-0.405971	0.70711	0.565882	0.863615	0.66633	0.143702	2.42273
12625-138	KLHL7	-0.308771	0.469415	0.510681	0.840721	0.734349	0.269199	1.75842
12626-6	SENP7	1.58474	1.02658	0.122657	0.795928	4.87804	0.796127	42.0616
12627-97	ATG7	-0.237931	0.334886	0.477405	0.828794	0.788257	0.384803	1.46545
12628-31	LANCL2	0.326187	0.186347	0.0800456	0.795928	1.38567	0.966284	2.01274
12630-8	ARFIP2	-0.00876502	0.397755	0.982419	0.995976	0.991273	0.447147	2.15314
12632-14	NAT1	-0.718132	0.842017	0.393731	0.803978	0.487663	0.0893293	2.46118
12633-3	PTPN9	0.070674	0.43463	0.870828	0.95722	1.07323	0.418377	2.44517
12634-79	BCAR3	0.11113	0.449373	0.804676	0.937553	1.11754	0.44112	2.66195
12635-9	TRDMT1	0.274148	0.463595	0.554284	0.857618	1.31541	0.504534	3.21911
12636-113	SMYD2	-0.0995501	0.436654	0.819658	0.942439	0.905245	0.355708	2.04869
12637-7	CRAT	0.111569	0.146627	0.446716	0.816695	1.11803	0.835401	1.48925
12641-3	INPP5B	0.10708	0.118716	0.367068	0.798214	1.11302	0.881681	1.40758
12643-4	ARRB1	0.122281	0.134516	0.363328	0.798214	1.13007	0.867051	1.47318
12644-63	ADSS2	0.171477	0.483451	0.72282	0.912262	1.18706	0.447024	3.0215
12646-2	RPE	0.480989	0.204962	0.0189394	0.795928	1.61767	1.08651	2.44555
12647-52	SETD2	0.691944	0.565867	0.221404	0.795928	1.9976	0.630167	6.17411
12649-80	MDH2	0.216332	0.194222	0.26535	0.795928	1.24151	0.851673	1.83027
12650-43	GNAI3	-0.0849673	0.49708	0.864277	0.954619	0.918542	0.319633	2.35293
12651-21	PDK2	-1.24885	0.761689	0.101092	0.795928	0.286834	0.0542754	1.07677
12652-37	AHCYL1	0.176087	0.166671	0.290744	0.795928	1.19254	0.857115	1.65406
12653-13	CSNK1G2	0.629075	0.625038	0.314194	0.795928	1.87588	0.523579	6.36896
12655-30	NAPB	-0.00421916	0.703771	0.995217	0.998625	0.99579	0.212702	3.78012
12656-1	KLC1	0.122666	0.131614	0.351332	0.797192	1.13051	0.872493	1.4656
12657-2	TSTA3	0.127939	0.295597	0.665148	0.893133	1.13648	0.615469	2.01311
12658-72	PANK3	-0.00943475	0.505296	0.985103	0.997343	0.99061	0.308287	2.56249
12659-13	OLA1	0.290296	0.219455	0.1859	0.795928	1.33682	0.8672	2.06018
12661-44	GABARAPL1	0.924849	0.612196	0.130863	0.795928	2.52149	0.747997	8.5874
12662-82	ECH1	0.309402	0.202585	0.126695	0.795928	1.36261	0.908865	2.03249
12663-1	TST	0.205426	0.261718	0.432505	0.814337	1.22805	0.742336	2.08377
12664-19	PTPN13	0.673408	0.474167	0.155552	0.795928	1.96091	0.75797	5.05343
12665-16	ILF2	-0.712605	0.686011	0.298914	0.795928	0.490365	0.101615	1.60706
12667-2	GDA	-0.578732	0.832638	0.487019	0.831604	0.560609	0.100927	2.77869
12668-7	VPS4B	-0.17128	0.507976	0.73598	0.916807	0.842585	0.303365	2.2503
12669-30	HECW1	-2.04355	1.49762	0.1724	0.795928	0.129568	0.00530288	1.76326
12670-15	RAD1	0.316266	0.487105	0.516159	0.842141	1.372	0.518404	3.60623
12671-35	SULT1B1	0.731777	0.528254	0.165968	0.795928	2.07877	0.753132	6.03187
12675-14	DARS1	0.20237	0.175228	0.248133	0.795928	1.2243	0.870647	1.73649
12676-1	PACSIN1	0.144708	0.257152	0.573618	0.864352	1.1557	0.690509	1.90544
12677-164	FLII	0.160317	0.199943	0.422659	0.810886	1.17388	0.787193	1.73453
12678-66	SNRPA	0.146682	0.362316	0.685592	0.901209	1.15799	0.558213	2.36794
12681-63	USP21	0.718411	0.526897	0.172733	0.795928	2.05117	0.695557	5.82116
12682-5	KYAT3	0.134897	0.247559	0.585818	0.866567	1.14442	0.695101	1.85743
12683-156	DPYSL5	-1.31054	0.841646	0.119442	0.795928	0.269673	0.0457602	1.26634
12684-5	SCIN	0.870192	0.680559	0.201023	0.795928	2.38737	0.620937	9.21728
12685-57	HOMER2	0.216904	0.185399	0.242029	0.795928	1.24222	0.859476	1.78828
12686-15	MPST	0.417193	0.509643	0.413015	0.809647	1.5177	0.553538	4.16941
12687-2	DECR1	0.183948	0.143187	0.198908	0.795928	1.20195	0.90745	1.59535
12688-115	RPS6KA6	0.288503	0.250435	0.249319	0.795928	1.33443	0.808967	2.17551
12689-56	ARPC1B	0.227386	0.15415	0.140188	0.795928	1.25531	0.928409	1.70474
12690-33	SEPTIN10	-0.635022	0.670342	0.34348	0.797192	0.529924	0.133873	1.88026
12691-44	SHMT2	0.160888	0.136885	0.239852	0.795928	1.17455	0.899336	1.54196
12692-56	DOT1L	0.314704	0.298878	0.292363	0.795928	1.36985	0.746248	2.46689
12693-2	SH3BGRL	0.371978	0.302819	0.219303	0.795928	1.4506	0.793702	2.64646
12694-28	DIMT1	0.819958	0.474645	0.0840746	0.795928	2.27041	0.87478	5.77491
12695-62	KLHL12	0.0138866	0.468066	0.976332	0.994136	1.01398	0.372415	2.47954
12696-166	PRMT3	0.193482	0.254197	0.446567	0.816695	1.21347	0.725617	2.00027
12697-30	PIP4K2A	0.31617	0.178924	0.0772178	0.795928	1.37186	0.967773	1.9587
12698-72	KPNA4	0.684523	0.526624	0.193658	0.795928	1.98283	0.697909	5.87134
12699-28	CCT8	0.365816	0.175335	0.036944	0.795928	1.44169	1.02868	2.0522
12700-9	ACLY	-1.59337	1.2813	0.213662	0.795928	0.20324	0.0136194	2.15526
12701-1	EIF1B	0.152692	0.144638	0.291112	0.795928	1.16497	0.877335	1.55113
12702-13	PELI2	0.0796521	0.270416	0.768335	0.925402	1.08291	0.609521	1.81972
12703-6	NEK7	0.109231	0.134197	0.415669	0.810488	1.11542	0.857757	1.45568
12704-26	SH2D3C	-2.15929	1.04442	0.0386909	0.795928	0.115407	0.0123761	0.742609
12705-9	HERC1	1.04706	0.529037	0.0477948	0.795928	2.84927	1.01302	8.50269
12706-2	CDC42BPA	0.380166	0.289222	0.188696	0.795928	1.46253	0.819076	2.62538
12707-26	DPYSL3	0.31447	0.347115	0.36496	0.798214	1.36953	0.67918	2.68457
12708-91	L3MBTL2	0.491948	0.367762	0.181001	0.795928	1.6355	0.786631	3.36313
12709-63	H1-10	-0.0560854	0.321541	0.86153	0.953335	0.945458	0.487176	1.74487
12711-19	GJA8	-1.60012	0.62599	0.0105841	0.795928	0.201873	0.0525232	0.605361
12712-9	HMG20A	0.17929	0.724289	0.804491	0.937553	1.19637	0.26789	4.88779
12713-365	RGS19	-0.620858	0.932323	0.505459	0.839093	0.537483	0.0818624	3.24247
12714-38	AP1G2	0.157801	0.178463	0.376576	0.800272	1.17093	0.822017	1.66135
12715-30	DCP1B	0.152841	0.178516	0.391901	0.803288	1.16514	0.815963	1.65074
12716-3	ZNF175	-1.52559	1.05571	0.148436	0.795928	0.217494	0.0249135	1.60613
12717-65	TOX3	0.591429	0.390223	0.129616	0.795928	1.80657	0.835422	3.9988
12718-43	PIN4	0.217626	0.191775	0.25646	0.795928	1.24312	0.851028	1.81316
12720-71	UBQLN4	0.36785	0.263275	0.162352	0.795928	1.44462	0.854612	2.41965
12721-4	TAX1BP1	-0.880299	0.826546	0.286861	0.795928	0.414659	0.0711543	1.87314
12724-81	CIRBP	0.284523	0.211775	0.179106	0.795928	1.32913	0.875383	2.01751
12726-3	RFXAP	-0.267237	0.776477	0.730722	0.914931	0.765492	0.134682	3.16855
12727-7	PTGFRN	-0.672903	0.569305	0.237217	0.795928	0.510225	0.165245	1.55661
12729-12	PSMG3	0.254104	0.26328	0.334471	0.796298	1.28931	0.759974	2.16615
12730-3	NDC80	-0.797289	1.06712	0.454979	0.818017	0.450549	0.0477618	3.29175
12731-12	PLEKHA7	-0.0953296	0.580333	0.869521	0.956499	0.909073	0.269598	2.7117
12732-13	MPP7	0.931335	0.729331	0.201612	0.795928	2.53789	0.590848	11.0096
12734-112	KIF22	0.219159	0.38862	0.572794	0.864352	1.24503	0.55896	2.65588
12735-39	CSDE1	-0.370434	0.412484	0.369156	0.798524	0.690435	0.279023	1.44554
12737-12	PLS1	0.152541	0.250604	0.542727	0.852881	1.16479	0.677703	1.87374
12738-43	NISCH	-0.148149	0.600681	0.805191	0.937553	0.862303	0.236673	2.63732
12740-55	FEV	0.299278	0.308865	0.332565	0.796298	1.34889	0.722781	2.45507
12742-160	TMEM8B	-0.105883	0.205229	0.605907	0.875614	0.89953	0.577983	1.31582
12743-18	BAG5	1.32956	0.810449	0.100898	0.795928	3.77937	0.717054	19.4088
12746-4	CYTH4	0.248782	0.685892	0.716819	0.909624	1.28246	0.31025	4.79632
12747-89	RBM3	0.464044	0.331878	0.162042	0.795928	1.59049	0.826475	3.06038
12748-6	BRDT	-1.1248	0.889906	0.206247	0.795928	0.324718	0.0499333	1.67357
12750-9	ITGB2	-0.0635311	0.752288	0.932698	0.978889	0.938445	0.183928	4.08148
12751-26	ZHX1	-1.1134	0.846068	0.188184	0.795928	0.32844	0.0550304	1.46501
12753-6	APBB2	-0.767397	0.833937	0.357463	0.797911	0.46422	0.0789562	2.18642
12754-14	CSDC2	0.431676	0.451326	0.338839	0.796298	1.53984	0.610311	3.9391
12756-3	BACH2	-0.414868	0.39257	0.290602	0.795928	0.660427	0.26659	1.31876
12758-47	GRID2	-0.218915	0.265382	0.409426	0.809647	0.80339	0.472525	1.34576
12759-47	ILF3	-0.490531	0.76683	0.522376	0.846536	0.612301	0.124798	2.60347
12760-34	ZNF774	-1.33529	1.07232	0.213045	0.795928	0.263081	0.0278695	1.95957
12761-12	APBB2	0.17898	0.329376	0.58686	0.866839	1.196	0.614756	2.32994
12763-69	ZNF334	-0.965904	0.839601	0.249966	0.795928	0.380639	0.0654766	1.80358
12764-3	ELMO1	0.0384281	0.278871	0.890399	0.963859	1.03918	0.582666	1.77769
12766-33	GPR142	-0.0345482	0.305164	0.909863	0.971045	0.966042	0.492525	1.6868
12768-3	PPP1R3B	-0.346872	0.252255	0.169105	0.795928	0.706896	0.407942	1.1098
12771-19	ZNF180	-0.956364	0.702107	0.173155	0.795928	0.384288	0.0818656	1.29538
12772-8	NUP98	0.589359	0.370947	0.112107	0.795928	1.80283	0.85675	3.78633
12774-12	HCN1	0.0162783	0.32821	0.960443	0.990278	1.01641	0.520104	1.94372
12775-6	HMGB3	-0.718305	0.896892	0.4232	0.810912	0.487578	0.0751308	2.54142
12777-11	SF1	0.503417	0.525581	0.338149	0.796298	1.65436	0.569467	4.64096
12779-30	PRDM4	0.579871	0.347027	0.0947285	0.795928	1.78581	0.916992	3.62555
12781-2	TARBP2	0.247611	0.441067	0.574531	0.864352	1.28096	0.518116	2.98899
12783-29	HNRNPM	-0.123998	0.55621	0.823587	0.943375	0.883382	0.280571	2.54681
12784-10	APBB3	-0.651587	0.546461	0.233114	0.795928	0.521218	0.145326	1.29639
12785-49	ZBTB33	-0.714127	0.679677	0.293403	0.795928	0.489619	0.110694	1.64126
12786-61	GPCPD1	0.411962	0.408623	0.313372	0.795928	1.50978	0.65789	3.34311
12787-47	ZNF134	-1.14153	0.591249	0.053519	0.795928	0.31933	0.0824932	0.864834
12788-6	SGF29	-0.82327	0.676065	0.223324	0.795928	0.438994	0.096652	1.37539
12790-10	CCDC51	0.261574	0.546078	0.631935	0.883712	1.29897	0.426842	3.76846
12793-4	PIWIL1	-0.496817	0.412557	0.228498	0.795928	0.608464	0.246404	1.28718
12794-6	NLRP4	-2.2814	1.14106	0.0455679	0.795928	0.102141	0.00935856	0.845883
12795-2	ZNF566	-0.192803	0.567859	0.734214	0.916392	0.824645	0.241253	2.37005
12796-44	NUDT3	-0.0450569	0.294357	0.878344	0.959114	0.955943	0.517292	1.66904
12798-46	SLC4A8	-1.81839	0.933269	0.0513661	0.795928	0.162287	0.0234499	0.930526
12799-65	DNAJC27	-0.687857	0.542172	0.204546	0.795928	0.502652	0.147553	1.2662
12800-5	TPPP2	0.200349	0.512975	0.696121	0.905339	1.22183	0.445174	3.36705
12801-33	IRF2	-0.702661	0.437982	0.108644	0.795928	0.495266	0.184445	1.05444
12803-9	ZNF329	-1.17588	0.810698	0.146933	0.795928	0.308549	0.0499876	1.30345
12804-5	GMEB2	-0.231083	0.503516	0.646278	0.887799	0.793673	0.276451	2.03025
12807-89	ARHGAP30	-0.912918	0.88471	0.302126	0.795928	0.401351	0.0590687	2.00914
12808-103	CARHSP1	0.519262	0.543664	0.339519	0.796298	1.68079	0.56962	5.01061
12811-55	ZNF415	0.47082	0.426106	0.269188	0.795928	1.60131	0.671652	3.74891
12812-25	ACYP2	0.252749	0.354757	0.476181	0.828445	1.28756	0.632593	2.56885
12813-18	EHBP1	-0.904996	0.715569	0.205971	0.795928	0.404544	0.0845953	1.44449
12814-17	RNPC3	-0.168886	0.48699	0.728744	0.914451	0.844605	0.286436	2.04755
12815-9	IARS1	1.16898	0.600465	0.0515604	0.795928	3.2187	0.977807	10.9203
12817-1	GEM	-0.311467	0.459239	0.49763	0.837115	0.732372	0.279322	1.72951
12818-159	SLC14A2	-0.146591	0.443657	0.741087	0.917242	0.863647	0.326024	1.95758
12820-1	GRAP	0.0897521	0.477976	0.851053	0.948238	1.0939	0.411105	2.7416
12821-6	NLRP10	0.146474	0.316452	0.643463	0.886587	1.15774	0.603367	2.13129
12822-34	APBB1	-0.01997	0.569061	0.972006	0.992948	0.980228	0.282799	2.90649
12825-18	APPL1	0.285445	0.349834	0.414533	0.809793	1.33035	0.661625	2.70018
12826-5	SLC5A5	0.214042	0.114779	0.0622065	0.795928	1.23868	0.988111	1.5549
12827-37	RGS3	-0.219927	0.75192	0.769914	0.925616	0.802578	0.155319	3.40976
12830-4	SAP18	-0.789271	0.869551	0.364049	0.798214	0.454176	0.0729682	2.21965
12831-21	TESC	0.450294	0.566746	0.426889	0.81271	1.56877	0.4947	4.66993
12832-10	ASH2L	0.385648	1.4932	0.796199	0.93379	1.47057	0.0717728	25.9326
12834-3	KCNF1	-2.11539	1.26092	0.0934142	0.795928	0.120586	0.00822322	1.17648
12835-101	PYDC1	-0.40869	0.621678	0.510925	0.840721	0.66452	0.179156	2.11675
12838-28	DUSP15	0.101092	0.273803	0.711968	0.90839	1.10638	0.617618	1.86627
12842-43	STX10	0.403963	0.349068	0.247165	0.795928	1.49775	0.745468	3.01414
12843-6	ZNF410	0.904711	0.606177	0.135572	0.795928	2.47122	0.720806	8.66659
12844-10	BAG4	0.59319	0.623143	0.341131	0.797192	1.80975	0.515595	6.13103
12845-18	SNX17	-0.34011	0.557198	0.541601	0.851958	0.711692	0.224787	2.03957
12846-3	FBXL5	-0.220117	0.447608	0.622887	0.880855	0.802425	0.306214	1.87769
12847-27	RNGTT	-1.45512	0.995766	0.143931	0.795928	0.233372	0.0286166	1.40362
12848-9	ARHGEF2	-0.673417	0.853063	0.429872	0.814337	0.509963	0.0848969	2.41861
12849-25	GSKIP	0.0774329	0.63878	0.903517	0.968111	1.08051	0.27619	3.73912
12851-5	POLM	-0.116024	0.510788	0.820309	0.942532	0.890454	0.296995	2.28719
12853-112	TMOD2	0.213197	0.154045	0.166362	0.795928	1.23763	0.912954	1.67666
12854-3	TEAD3	-0.307982	0.282089	0.274924	0.795928	0.734928	0.384218	1.20386
12855-16	CASS4	0.480313	0.396212	0.225412	0.795928	1.61658	0.731151	3.50707
12856-14	TMEM237	0.526935	0.509793	0.301311	0.795928	1.69373	0.583846	4.62686
12859-33	ECI2	0.177341	0.214019	0.407317	0.809647	1.19404	0.775057	1.80717
12860-7	ARPP21	0.495448	0.89575	0.580188	0.86518	1.64123	0.267298	9.56887
12861-13	TMOD3	0.239736	0.223146	0.282667	0.795928	1.27091	0.822814	1.9817
12862-14	NEDD9	-0.629022	0.935314	0.501249	0.838762	0.533113	0.0722014	3.0746
12864-9	NIPAL4	-0.328959	0.733803	0.653942	0.889392	0.719673	0.159466	2.92242
12867-40	DYNLT3	0.284598	0.525283	0.587957	0.866994	1.32923	0.435923	3.59288
12869-68	DDX6	0.176408	0.171868	0.304696	0.795928	1.19292	0.852395	1.67755
12871-10	TWF1	0.0328162	0.322855	0.919039	0.973691	1.03336	0.532929	1.91172
12872-35	CNGA2	0.0440171	0.457338	0.923325	0.974539	1.045	0.394664	2.52745
12873-11	SPN	-1.27822	0.818904	0.11855	0.795928	0.278533	0.04404	1.17229
12875-28	UBTD2	-0.912541	1.06284	0.390569	0.803025	0.401503	0.042135	2.75181
12876-39	SPEF1	-0.748528	0.829213	0.366687	0.798214	0.473062	0.0784641	2.08534
12878-60	OSBPL11	-0.241161	0.226035	0.286009	0.795928	0.785715	0.481168	1.18257
12879-5	RBL1	0.246723	0.463197	0.594274	0.869952	1.27982	0.49204	3.27841
12880-1	SV2A	-2.3975	1.15481	0.0378849	0.795928	0.0909451	0.0072889	0.648795
12881-17	RDH16	-0.606514	0.727698	0.404579	0.809647	0.545248	0.123276	2.17621
12882-7	PARP11	-0.0868241	0.421179	0.836677	0.945689	0.916838	0.379896	2.03067
12885-42	NR1D2	-0.256225	0.700245	0.714434	0.909018	0.773968	0.173985	2.85674
12888-18	SAP30	-0.286352	0.322938	0.375236	0.800272	0.750998	0.368021	1.31406
12891-1	MICALL2	-1.48179	0.919504	0.107068	0.795928	0.22723	0.0339731	1.2639
12892-10	SYTL1	-0.496055	0.587904	0.398799	0.806586	0.608928	0.160611	1.78479
12893-159	IFI16	0.282578	0.394729	0.474066	0.82782	1.32655	0.603597	2.94574
12894-3	PAXIP1	-1.37252	0.949834	0.148455	0.795928	0.253467	0.0339285	1.39539
12895-28	DGKB	-0.993356	0.794185	0.211012	0.795928	0.370332	0.0747942	1.70814
12904-180	CUBN	0.0508285	0.447003	0.909468	0.97091	1.05214	0.394057	2.49914
12916-3	MTCP1	-0.12583	0.452696	0.781045	0.928732	0.881765	0.331179	2.05348
12923-51	KRT17	0.269892	0.429526	0.529775	0.84996	1.30982	0.542737	3.05432
12925-105	AXIN2	-1.05772	0.620838	0.0884383	0.795928	0.347247	0.0951565	1.09178
12931-16	NR3C2	0.0923893	0.14753	0.531158	0.84996	1.09679	0.813854	1.4646
12933-17	ENOX1	-0.46019	0.418842	0.27189	0.795928	0.631164	0.271089	1.41303
12934-1	HERC5	0.962427	0.838909	0.251284	0.795928	2.61804	0.489513	13.7801
12936-38	RLBP1	0.13894	0.522808	0.790426	0.931971	1.14906	0.382841	3.15362
12939-1	POLR1C	-0.860789	0.479541	0.0726494	0.795928	0.422829	0.157585	1.04744
12940-35	ALDH3B1	-0.0845967	0.616042	0.890775	0.964122	0.918883	0.241666	2.88376
12945-33	RAB18	0.464865	0.429443	0.279037	0.795928	1.5918	0.693916	3.7783
12954-71	PPARA	-0.0964664	0.296806	0.74517	0.919009	0.90804	0.478712	1.57603
12956-40	KIFBP	0.120986	0.130951	0.355537	0.797192	1.12861	0.871653	1.46042
12957-62	UQCRB	0.199522	0.632604	0.752459	0.921322	1.22082	0.330554	4.2555
12960-9	GCK	0.380599	0.699362	0.586298	0.866572	1.46316	0.348033	5.91659
12963-1	GPR107	-0.995736	0.673506	0.139291	0.795928	0.369451	0.0827509	1.24578
12968-2	CSRP2	-0.574173	0.587604	0.328498	0.795966	0.56317	0.168387	1.7003
12970-35	STAU2	-0.419223	0.610841	0.492521	0.834335	0.657557	0.175632	1.97811
12975-11	KRT20	-0.296314	0.410371	0.470256	0.826522	0.743554	0.320081	1.60883
12976-49	SORBS3	-0.75303	1.07198	0.482386	0.829837	0.470937	0.0510128	3.56187
12980-31	RBM22	0.0185133	0.177584	0.91697	0.972988	1.01869	0.70539	1.43232
12986-12	LIN7C	-0.89833	0.418975	0.0320237	0.795928	0.407249	0.172165	0.895843
12987-12	SRSF7	0.547825	0.73221	0.454352	0.818017	1.72949	0.394736	7.21303
12988-49	EWSR1	0.275347	0.510705	0.589783	0.867195	1.31699	0.461738	3.53945
12990-39	MAP3K3	-0.315865	0.472602	0.503909	0.839093	0.729158	0.249767	1.67055
12991-49	CUL9	-0.688074	0.51928	0.185153	0.795928	0.502543	0.15401	1.25025
12993-21	NPLOC4	0.195473	0.168935	0.247235	0.795928	1.21589	0.870789	1.69508
13007-66	LCN10	-0.694837	0.464348	0.134557	0.795928	0.499156	0.192147	1.18893
13011-20	RPS10	-0.247532	0.306788	0.419754	0.810886	0.780725	0.423354	1.41761
13013-41	PRKN	0.000629209	0.657109	0.999236	0.999773	1.00063	0.255807	3.57863
13022-20	TP53I11	-0.118303	0.25988	0.648948	0.888028	0.888426	0.52816	1.47041
13025-4	FRS2	-2.75779	1.45577	0.0581748	0.795928	0.063432	0.00306026	0.895241
13027-20	CBX7	-0.0701749	1.11846	0.949971	0.987039	0.932231	0.0915269	7.79114
13032-1	BECN1	0.143284	0.463459	0.757199	0.922641	1.15406	0.428515	2.79216
13039-1	PPP1R8	-0.692414	0.428804	0.106364	0.795928	0.500367	0.19755	1.08166
13041-47	TRAF4	0.12354	0.655734	0.850564	0.948238	1.13149	0.285479	4.02101
13042-7	KCNA10	0.163045	0.537351	0.761566	0.924168	1.17709	0.390037	3.4088
13043-157	ATAD2	-0.596611	0.560059	0.286756	0.795928	0.550675	0.154735	1.49538
13044-5	TSG101	0.205605	0.180734	0.255284	0.795928	1.22827	0.859895	1.75355
13053-6	SLC6A14	-0.211114	0.528908	0.689781	0.903427	0.809681	0.260904	2.16293
13054-87	PFN2	-0.195808	0.75541	0.795475	0.93379	0.82217	0.173334	3.50901
13055-53	PSD	0.00249553	0.401684	0.995043	0.998625	1.0025	0.432428	2.13525
13056-18	SLC6A16	0.305512	0.304724	0.316062	0.795928	1.35732	0.713266	2.46731
13059-33	RFK	-0.0713857	0.387314	0.853771	0.950246	0.931103	0.421814	1.95352
13062-4	GMFG	0.259149	0.239751	0.279736	0.795928	1.29583	0.805128	2.08785
13066-42	EDC4	0.137407	0.780414	0.86024	0.953068	1.14729	0.236163	5.26792
13067-5	PRKG1	1.79817	1.12118	0.108754	0.795928	6.03856	0.678221	58.2332
13068-139	CCS	0.104423	0.243624	0.668197	0.893687	1.11007	0.670345	1.77378
13073-14	ANP32A	0.021391	0.972049	0.982443	0.995976	1.02162	0.148041	6.89189
13076-4	FXR1	0.0803042	0.228345	0.725079	0.913649	1.08362	0.685561	1.68822
13078-3	CETN2	0.602039	0.690103	0.382995	0.801026	1.82584	0.456473	7.49816
13082-9	UNC45A	0.0608714	0.126913	0.631491	0.883431	1.06276	0.826192	1.36311
13083-18	VARS1	-0.331853	0.590321	0.574009	0.864352	0.717593	0.220607	2.26498
13085-18	GLP1R	-0.572064	1.07594	0.594942	0.869952	0.564359	0.0586632	4.22369
13088-397	BTC	-1.26005	0.742041	0.0894909	0.795928	0.283639	0.0526352	1.02106
13089-6	HIF1A	-0.238126	0.536759	0.657305	0.890218	0.788103	0.25151	2.13138
13090-17	S100A6	0.336059	0.255723	0.188795	0.795928	1.39942	0.84617	2.31854
13093-6	SECTM1	-1.81528	0.939964	0.0534548	0.795928	0.162792	0.0237763	0.946209
13094-75	RSPO3	0.158803	0.72851	0.827442	0.944773	1.17211	0.248995	4.72527
13095-51	REG1A	0.104963	0.326766	0.748046	0.92038	1.11067	0.578692	2.10262
13097-11	BCL2L2	-2.65273	1.28697	0.0392813	0.795928	0.0704585	0.0046198	0.691039
13098-93	VEGFD	-0.0974941	0.446215	0.827047	0.944773	0.907108	0.372269	2.16011
13101-60	SOST	-0.327202	0.593937	0.581699	0.865937	0.720938	0.2207	2.30478
13102-1	FAM3D	0.0816521	0.197163	0.678776	0.897738	1.08508	0.733652	1.59543
13103-125	CSH1|CSH2	0.136613	0.584268	0.815126	0.940201	1.14638	0.334325	3.53096
13104-32	EFNB1	0.666004	0.869197	0.44354	0.816695	1.94644	0.31177	10.2317
13105-7	SNAP25	-0.449162	0.360505	0.212792	0.795928	0.638163	0.258494	1.11388
13107-9	LYPD3	-1.1846	0.699268	0.0902538	0.795928	0.305868	0.0682517	1.04993
13109-82	NEGR1	-0.922665	0.756757	0.222755	0.795928	0.397458	0.0880069	1.73676
13111-79	BCL6	-0.647291	0.4384	0.139814	0.795928	0.523462	0.187143	1.0893
13112-179	FSTL1	0.0714974	1.00545	0.943311	0.984211	1.07412	0.148943	7.82951
13113-7	SPP1	-0.235451	0.434006	0.58747	0.866994	0.790214	0.323838	1.80148
13114-50	LUM	-0.400396	0.814457	0.622994	0.880855	0.670054	0.13656	3.37069
13116-25	CD177	0.117059	0.187365	0.532125	0.84996	1.12419	0.780955	1.6344
13117-232	CHKB	0.150234	0.282559	0.594939	0.869952	1.16211	0.655213	2.00766
13118-5	SMOC1	0.458516	0.798511	0.565823	0.863615	1.58173	0.330961	7.71638
13119-26	SERPINA10	-0.342208	0.440087	0.436811	0.816453	0.710201	0.293024	1.6686
13122-19	FLRT2	-0.709008	0.605995	0.242005	0.795928	0.492132	0.147787	1.61076
13123-3	FLRT3	0.0918376	0.42273	0.828014	0.944879	1.09619	0.471009	2.49145
13124-20	ISLR2	-0.562446	0.630037	0.372008	0.799847	0.569814	0.162793	1.95051
13125-45	VTN	-0.162208	0.167503	0.332851	0.796298	0.850264	0.611997	1.18417
13126-52	DSC2	-0.304218	0.697434	0.662694	0.892543	0.7377	0.18855	2.93758
13129-40	LDLR	-0.463176	0.473941	0.328428	0.795966	0.629282	0.213651	1.46746
13130-150	HK2	0.21397	0.414667	0.605851	0.875614	1.23859	0.530804	2.77022
13131-5	HK1	-0.967221	0.630634	0.125096	0.795928	0.380138	0.104645	1.25912
13132-14	SEMA5A	-0.0627886	0.40705	0.877411	0.959114	0.939142	0.403872	2.0305
13133-73	LTBP4	-0.717387	0.618768	0.246301	0.795928	0.488026	0.142209	1.62709
13228-75	MDM2	-0.256641	0.593007	0.665176	0.893133	0.773646	0.213571	2.26303
13229-20	MDM4	0.0668899	0.617621	0.913756	0.972207	1.06918	0.309666	3.52946
13230-174	IGHG2	-0.165368	0.408903	0.685905	0.901273	0.847582	0.350452	1.80732
13231-90	IGHG4	0.0446136	0.294729	0.879682	0.959426	1.04562	0.569339	1.83786
13236-25	WNT3A	0.40811	0.406911	0.315886	0.795928	1.50397	0.668229	3.3913
13240-170	SHANK1	0.202306	0.476553	0.671187	0.894641	1.22422	0.4728	3.17408
13242-134	SHANK3	0.33541	0.287706	0.243692	0.795928	1.39851	0.785632	2.46202
13256-21	SHANK1	-0.600078	0.448419	0.180828	0.795928	0.548769	0.211763	1.24671
13268-45	WNT5A	0.671637	0.343277	0.050401	0.795928	1.95744	1.00837	3.90079
13374-4	DEFB113	-0.0159874	0.265526	0.951988	0.987725	0.98414	0.566774	1.62636
13375-48	SYNGR3	0.803726	0.811597	0.322027	0.795928	2.23385	0.441463	10.9858
13377-3	CYB561D1	0.207966	0.687209	0.762176	0.924168	1.23117	0.311235	4.7286
13378-80	C5orf63	0.236118	0.6176	0.702228	0.905831	1.26632	0.346764	4.2097
13381-49	B4GALT1	0.710456	0.906352	0.433121	0.814337	2.03492	0.354069	12.6002
13384-110	FH	0.337978	0.187015	0.0707277	0.795928	1.40211	0.970901	2.04409
13386-248	RNF34	-2.18249	1.04629	0.0369846	0.795928	0.11276	0.0122752	0.755575
13387-55	EHF	0.210848	0.33532	0.529484	0.84996	1.23472	0.602363	2.38889
13388-57	PCSK1	-1.31542	0.596899	0.0275419	0.795928	0.268363	0.0809122	0.850376
13392-13	ATP1B1	0.271927	0.386122	0.481276	0.829716	1.31249	0.624089	2.86172
13393-46	DERL1	0.184651	0.178351	0.300518	0.795928	1.2028	0.841662	1.70645
13397-88	DEFB4A	-0.245544	0.146619	0.0939923	0.795928	0.782279	0.582607	1.0381
13399-33	RELL1	0.421353	0.42617	0.322811	0.795928	1.52402	0.660617	3.62812
13403-5	ETV5	-1.56752	0.762075	0.0396952	0.795928	0.208562	0.0404967	0.805214
13405-61	SPINK2	-0.341822	0.449122	0.446604	0.816695	0.710475	0.284355	1.68746
13406-161	CD300C	-0.482471	0.211794	0.0227255	0.795928	0.617256	0.390742	0.902928
13408-23	WFIKKN2	-0.662252	0.475755	0.163922	0.795928	0.515689	0.199632	1.30374
13411-21	RNF41	-0.582017	0.543126	0.283897	0.795928	0.55877	0.176985	1.51654
13412-5	WFDC6	-0.226673	0.399264	0.57022	0.863985	0.797181	0.333825	1.66578
13416-8	TMEM132D	-0.532562	0.510257	0.296618	0.795928	0.587099	0.210628	1.59221
13421-17	TMEM167B	0.859683	0.805743	0.285997	0.795928	2.36241	0.517584	13.6935
13422-66	ENOX2	-0.110256	0.798462	0.890173	0.963859	0.895605	0.147506	3.66844
13423-94	PRXL2A	-0.214843	0.550434	0.696304	0.905339	0.806668	0.249492	2.26197
13427-66	MAN1C1	1.93166	0.900864	0.0320143	0.795928	6.90096	1.31836	44.6398
13429-3	WFDC10A	0.318657	0.387941	0.411415	0.809647	1.37528	0.61442	2.89432
13430-50	SLC14A1	-0.419236	0.712501	0.556263	0.858063	0.657549	0.139644	2.44461
13431-74	SHISAL2A	0.00083253	0.394881	0.998318	0.99928	1.00083	0.437013	2.11049
13432-9	ZFYVE27	0.0472766	0.295404	0.872849	0.957841	1.04841	0.540019	1.81139
13434-172	PARVA	0.423995	0.410957	0.302201	0.795928	1.52805	0.666181	3.46917
13435-31	IL20RB	0.030486	0.112665	0.786706	0.930628	1.03096	0.818138	1.27852
13436-54	MAZ	0.414236	0.748666	0.580059	0.86518	1.51321	0.323446	6.7537
13438-115	CHRD	-0.255799	0.22022	0.245414	0.795928	0.774298	0.482599	1.15817
13439-6	IQCF3	-1.33736	0.846176	0.113997	0.795928	0.262537	0.0431395	1.16084
13441-30	DIXDC1	-1.47554	1.00565	0.142308	0.795928	0.228654	0.0279224	1.47942
13447-42	SPRN	0.399299	0.363793	0.272379	0.795928	1.49078	0.720835	3.13347
13449-25	SF3B4	-0.00538105	0.874091	0.995088	0.998625	0.994633	0.158232	5.48411
13450-49	USP8	0.119854	0.184984	0.51704	0.842415	1.12733	0.779935	1.61796
13451-2	FNDC4	-0.633484	0.52081	0.223854	0.795928	0.53074	0.170019	1.33616
13452-113	SMIM13	-2.55462	1.12932	0.0236923	0.795928	0.0777218	0.00714078	0.613102
13453-2	MRPL33	-0.0279069	0.244049	0.908961	0.970653	0.972479	0.566261	1.52907
13457-33	ELF5	0.0210745	0.60876	0.972384	0.992948	1.0213	0.280661	3.25634
13459-30	TOR4A	-0.615197	0.669411	0.358089	0.797958	0.540534	0.122225	1.77603
13460-4	CHAD	0.311816	0.359568	0.385835	0.802519	1.3659	0.68263	2.81287
13463-1	PXDN	-0.0936998	0.258417	0.716911	0.909624	0.910556	0.550895	1.53426
13464-8	NRAC	0.563411	0.587713	0.337735	0.796298	1.75665	0.504496	5.572
13465-5	RCAN1	0.0146567	0.425826	0.972543	0.992948	1.01476	0.41454	2.32661
13468-5	NEURL4	-2.45534	1.16291	0.0347396	0.795928	0.0858338	0.00741505	0.70833
13470-43	PTH1R	0.366599	0.331257	0.268427	0.795928	1.44282	0.71263	2.79687
13472-35	HDHD2	0.129497	0.203	0.523528	0.84699	1.13826	0.758545	1.68972
13473-55	ITPKA	-0.740201	1.02872	0.471812	0.826522	0.477018	0.054692	3.24272
13474-40	GSTK1	0.168235	0.159722	0.292204	0.795928	1.18321	0.862245	1.61849
13475-10	UBE2D4	0.333681	0.272949	0.221517	0.795928	1.3961	0.816139	2.39291
13476-16	KIN	-0.754978	0.56041	0.177919	0.795928	0.470021	0.13347	1.23056
13477-65	LTB4R	0.0818881	0.168026	0.626007	0.881186	1.08533	0.771979	1.49969
13479-8	FAM171A2	-0.959942	0.970531	0.322619	0.795928	0.382915	0.0479614	2.28677
13481-24	TCEA2	-0.539144	0.728207	0.459074	0.820582	0.583247	0.113419	2.14933
13482-14	CNOT1	0.0817289	0.20976	0.696809	0.905339	1.08516	0.710881	1.62853
13484-69	COL1A1	0.612853	0.474215	0.196235	0.795928	1.84569	0.727434	4.94169
13485-20	TMEM87B	0.112451	0.531688	0.832498	0.945093	1.11902	0.373106	3.11191
13486-9	PKD2	-0.223203	0.405676	0.582182	0.86594	0.799953	0.33662	1.70312
13487-24	UNC93B1	-0.0580107	0.239667	0.808744	0.938118	0.94364	0.571127	1.48374
13488-3	ARFIP1	0.150456	0.165301	0.362718	0.798214	1.16236	0.836863	1.60663
13490-1	MPP6	-1.65302	0.918021	0.0717612	0.795928	0.191471	0.0286507	1.07922
13491-40	PDE6D	-0.449738	0.34045	0.186498	0.795928	0.637795	0.307348	1.1841
13492-44	HSPA9	0.150867	0.269016	0.574927	0.864352	1.16284	0.676899	1.95872
13493-5	GRID1	-0.401674	0.424408	0.343927	0.797192	0.669199	0.244988	1.37291
13494-6	CERS5	-0.225349	0.655396	0.730969	0.914931	0.798237	0.176587	2.5611
13495-48	HCAR2	0.438833	0.419192	0.295167	0.795928	1.5509	0.679494	3.61673
13496-19	HMGCS1	0.00937961	0.161202	0.953601	0.988834	1.00942	0.736473	1.39135
13497-34	EIF3J	0.169221	0.212947	0.42681	0.81271	1.18438	0.775076	1.79558
13498-1	MIOX	-0.728062	0.370047	0.0491274	0.795928	0.482844	0.197389	0.889626
13499-30	F8	0.620277	0.403052	0.123817	0.795928	1.85944	0.847128	4.14895
13501-10	SLC35G2	-0.37067	0.374943	0.322858	0.795928	0.690272	0.315334	1.392
13502-2	SLC26A11	-0.586301	0.352531	0.0962881	0.795928	0.556381	0.245496	1.01226
13503-19	ARL6IP5	0.158162	0.125919	0.209095	0.795928	1.17136	0.916792	1.5055
13504-147	HNRNPR	0.22569	0.302431	0.455514	0.818166	1.25319	0.681448	2.25278
13506-10	DUS2	-1.39315	0.584432	0.0171361	0.795928	0.248291	0.0744716	0.739585
13507-51	TRADD	-0.752006	0.427317	0.0784366	0.795928	0.47142	0.196279	1.05614
13509-5	SCAMP5	-2.6948	1.35905	0.0473834	0.795928	0.0675562	0.003874	0.762035
13510-7	ATP2A3	-2.7145	1.14378	0.0176313	0.795928	0.066238	0.00587202	0.526438
13511-29	SATB1	-0.0904175	0.812197	0.911359	0.971786	0.91355	0.166878	4.15474
13512-28	HNRNPR	-4.1866	1.67571	0.0124755	0.795928	0.0151979	0.000455202	0.304508
13513-174	PIAS3	0.407	0.531997	0.444246	0.816695	1.5023	0.494018	4.30303
13514-121	RAB35	-1.0245	0.776551	0.187068	0.795928	0.358974	0.0739522	1.55388
13515-8	RPRD1A	0.220724	0.665694	0.740214	0.917242	1.24698	0.286426	4.37676
13516-46	EMC4	0.29315	0.48931	0.5491	0.85511	1.34064	0.499731	3.54107
13517-3	PTCHD3	0.149927	0.30816	0.626596	0.881466	1.16175	0.606906	2.09004
13518-5	ASAP2	-0.308765	0.303261	0.308607	0.795928	0.734353	0.374699	1.26348
13519-112	ARHGEF25	0.68985	0.869243	0.427416	0.81271	1.99342	0.368247	11.9898
13522-20	VSNL1	0.160845	0.317934	0.612922	0.878212	1.1745	0.613092	2.17681
13524-25	HS6ST2	-0.206035	0.435728	0.636318	0.884607	0.813804	0.34051	1.89565
13525-17	KCNG4	-1.13315	0.756448	0.134138	0.795928	0.322018	0.0667008	1.31247
13526-5	SSB	0.876586	0.579331	0.130254	0.795928	2.40268	0.788614	8.01976
13529-39	NAP1L2	0.204967	1.00261	0.838014	0.945894	1.22749	0.158461	8.74244
13530-5	UTS2R	-0.0714063	0.430885	0.868377	0.95582	0.931083	0.347053	2.02382
13532-25	CNEP1R1	-1.56771	1.01729	0.123303	0.795928	0.208522	0.0225004	1.3044
13534-20	MYOM2	0.136875	0.182638	0.453595	0.818017	1.14668	0.794653	1.64067
13535-2	CERT1	0.0958657	0.261088	0.713486	0.9087	1.10061	0.647102	1.81936
13536-56	POLI	0.0153156	0.845085	0.985541	0.997343	1.01543	0.173943	5.40041
13539-131	KCNN1	-1.72192	0.965403	0.0744837	0.795928	0.178722	0.02516	1.13055
13540-1	GPR26	-0.910403	0.716939	0.204139	0.795928	0.402362	0.0892836	1.53852
13541-1	MYCT1	-1.73826	0.969844	0.0730837	0.795928	0.175826	0.0230651	1.02804
13543-7	PTGR1	-0.225004	0.373277	0.546655	0.853627	0.798513	0.372039	1.62249
13544-9	ARHGAP45	0.129681	0.144226	0.368575	0.798524	1.13846	0.860153	1.51835
13545-97	EIF1AD	0.0257641	0.281437	0.92706	0.976081	1.0261	0.570023	1.7546
13547-5	HTR7	0.099968	0.225251	0.657182	0.890218	1.10514	0.693319	1.72317
13548-53	PLPP4	-1.04368	0.725078	0.150037	0.795928	0.352157	0.0791994	1.36072
13549-15	ADAM29	-0.581642	0.64294	0.365646	0.798214	0.55898	0.136763	1.7766
13552-7	SWAP70	0.704081	0.595634	0.237179	0.795928	2.02199	0.624506	6.58157
13553-4	DCUN1D3	0.244561	0.644774	0.704467	0.90688	1.27706	0.350339	4.57434
13554-78	REPIN1	0.215575	0.643273	0.737533	0.916839	1.24057	0.307648	4.20924
13556-28	HTR2A	-0.186208	0.896725	0.8355	0.945689	0.830101	0.109231	4.3768
13557-3	NECTIN3	-0.473564	0.868093	0.585395	0.866294	0.622779	0.104136	3.27566
13561-5	HTR6	0.128878	0.62432	0.836455	0.945689	1.13755	0.309951	3.87495
13563-259	ACBD7	0.0590868	0.361463	0.870152	0.956759	1.06087	0.484662	2.08875
13565-2	RBL2	-0.217582	0.440116	0.621042	0.880607	0.804462	0.326305	1.85327
13566-2	SSU72	0.0763252	0.165266	0.644201	0.886736	1.07931	0.770195	1.48689
13567-1	DPYSL2	0.236811	0.15431	0.124871	0.795928	1.2672	0.932111	1.73245
13568-30	PSMD4	0.547047	0.472673	0.24713	0.795928	1.72814	0.678947	4.41133
13570-43	HDLBP	0.300838	0.311515	0.334182	0.796298	1.35099	0.72054	2.47339
13572-43	PSMD11	0.266251	0.224346	0.235312	0.795928	1.30506	0.836645	2.02585
13573-5	ARPC3	0.105371	0.333319	0.751907	0.921322	1.11112	0.567395	2.11643
13574-50	RND1	-0.268864	0.670849	0.688581	0.902752	0.764248	0.18097	2.67235
13575-40	DVL2	0.138768	0.76256	0.855601	0.950871	1.14886	0.259979	5.25305
13576-15	GSTP1	0.24398	0.696693	0.72619	0.913985	1.27632	0.301355	5.09453
13577-25	U2AF2	-0.0820973	0.306337	0.788702	0.931548	0.921182	0.486731	1.64696
13578-98	ABLIM3	-0.190826	0.194818	0.327328	0.795966	0.826277	0.551068	1.19203
13580-2	UAP1	-0.212648	0.443803	0.631833	0.883712	0.808441	0.306782	1.83212
13583-19	APAF1	0.478518	0.547029	0.381706	0.800272	1.61368	0.53211	4.66926
13587-10	RACGAP1	-0.393949	0.248672	0.113145	0.795928	0.674388	0.404535	1.0731
13588-11	ANXA9	-0.442246	0.34439	0.199092	0.795928	0.642592	0.302706	1.19897
13589-10	APBB3	0.423179	0.395496	0.284621	0.795928	1.52681	0.678678	3.31814
13590-1	REXO2	0.468149	0.319074	0.142319	0.795928	1.59704	0.852231	2.9996
13591-31	PRIM1	0.130685	0.43764	0.765235	0.924753	1.13961	0.458511	2.7016
13594-158	GGA1	0.244252	0.208314	0.240988	0.795928	1.27667	0.846011	1.92327
13595-20	THTPA	-0.416015	0.48	0.386108	0.802567	0.659671	0.238402	1.58585
13596-3	RAB27B	-1.0143	0.910093	0.265063	0.795928	0.362655	0.0517674	1.88217
13597-20	RAB31	0.0961433	0.155223	0.53566	0.851309	1.10092	0.807601	1.49059
13599-15	RABEPK	-0.570076	0.724485	0.431357	0.814337	0.565482	0.130177	2.29275
13602-6	SNU13	0.475788	0.363742	0.190861	0.795928	1.60928	0.779633	3.3269
13603-7	RFESD	0.525886	0.370432	0.155707	0.795928	1.69196	0.815697	3.51842
13604-27	NEURL1	-0.628356	0.909978	0.489868	0.833533	0.533468	0.0803463	2.89713
13605-16	ANXA10	-0.089791	0.612547	0.883459	0.960925	0.914122	0.252127	2.99885
13609-11	GTF2I	0.0705182	0.522316	0.892604	0.964789	1.07306	0.367466	2.98333
13610-9	MAGEA10	0.603685	0.519642	0.245344	0.795928	1.82885	0.650007	5.14393
13612-7	CYTIP	-0.573241	0.485918	0.238117	0.795928	0.563696	0.188192	1.31478
13613-23	AK5	0.0134094	0.439184	0.975642	0.994136	1.0135	0.406946	2.39432
13614-6	CREBBP	0.314552	0.427976	0.462354	0.823132	1.36965	0.578062	3.20619
13615-60	NCK2	0.149316	0.14721	0.310434	0.795928	1.16104	0.870777	1.55499
13618-15	MAD1L1	-2.69478	1.21974	0.0271527	0.795928	0.0675573	0.00497562	0.552963
13620-10	GET3	0.128062	0.529017	0.808721	0.938118	1.13662	0.392791	3.21723
13621-31	AP2A2	0.52412	0.276227	0.057772	0.795928	1.68897	0.986365	2.92915
13622-16	PPP2R5A	0.262038	0.21624	0.225591	0.795928	1.29958	0.848849	1.9905
13623-4	KMT2D	-1.12971	0.749196	0.13158	0.795928	0.323126	0.0578274	1.17458
13624-17	NADK	-0.0251301	0.503797	0.960217	0.990262	0.975183	0.346087	2.56349
13625-19	SSB	0.284309	0.564411	0.614453	0.878533	1.32884	0.425255	4.01443
13628-58	GRB14	-1.66196	1.28785	0.196879	0.795928	0.189766	0.0122516	1.91199
13629-25	ATG4B	0.014618	0.125027	0.906924	0.969618	1.01473	0.78784	1.29126
13631-1	RBBP5	-0.0894076	0.559968	0.873144	0.957876	0.914473	0.261605	2.5408
13632-10	ZYX	0.166942	0.191915	0.384369	0.801026	1.18169	0.807281	1.7223
13634-209	PIR	0.788663	0.565048	0.162791	0.795928	2.20045	0.737013	6.85663
13636-20	NAP1L1	0.23545	0.187344	0.208833	0.795928	1.26548	0.880093	1.84124
13639-101	USO1	0.288262	0.240393	0.230477	0.795928	1.33411	0.826854	2.14382
13640-5	BCL6	0.192958	0.307688	0.530578	0.84996	1.21283	0.63603	2.18155
13642-90	IFIT3	0.309831	0.359633	0.388951	0.802914	1.36319	0.657609	2.77073
13644-30	HGS	0.154129	0.161997	0.341387	0.797192	1.16664	0.847158	1.60464
13645-14	DHX38	-1.45614	0.768525	0.058129	0.795928	0.233134	0.0445162	0.920799
13650-11	KCNIP1	0.148897	0.407965	0.71513	0.909289	1.16055	0.498909	2.58175
13651-54	ZFP91	0.278969	0.178548	0.118187	0.795928	1.32177	0.926071	1.89144
13652-2	TOM1L1	-0.73132	0.844183	0.386323	0.802567	0.481273	0.0851236	2.32948
13653-335	MACROD1	0.195302	0.454026	0.667083	0.893663	1.21568	0.478293	2.99441
13654-1	ROCK2	0.194734	0.159419	0.221889	0.795928	1.21499	0.886378	1.66225
13655-34	NCL	0.507808	0.591526	0.390632	0.803025	1.66164	0.476262	5.1256
13657-2	PNKP	0.20943	0.19129	0.273592	0.795928	1.23297	0.842474	1.79227
13658-31	PDGFC	-0.585917	0.337473	0.0825309	0.795928	0.556595	0.261599	1.01345
13659-36	ATP13A1	0.0616473	0.219785	0.779103	0.928472	1.06359	0.708426	1.70712
13660-76	ANGPT2	-0.0429271	0.4434	0.922874	0.974539	0.957981	0.39592	2.27685
13661-193	CST5	-0.474315	0.37858	0.21025	0.795928	0.622311	0.266393	1.19606
13663-2	IL4	-0.211263	0.616094	0.731668	0.914931	0.809561	0.211756	2.58356
13665-35	PPP2R3A	-0.304566	0.693394	0.660488	0.891327	0.737443	0.168829	2.68179
13666-222	CA10	-0.468504	0.499734	0.348498	0.797192	0.625938	0.226009	1.62487
13668-44	TYRO3	0.0662039	0.244785	0.786808	0.930628	1.06844	0.624455	1.69328
13669-6	FGFR3	0.519148	0.596046	0.383762	0.801026	1.6806	0.525712	5.49499
13670-81	PLA2G2E	-0.112832	0.309009	0.715005	0.909289	0.893301	0.454666	1.57493
13671-40	ELANE	0.395758	0.545118	0.467835	0.825612	1.48551	0.512754	4.39431
13672-3	HSPA6	-1.0357	1.07639	0.335949	0.796298	0.354977	0.0388237	2.67916
13673-21	CCT7	0.388167	0.17201	0.0240298	0.795928	1.47428	1.05814	2.084
13676-46	INHBB	0.381526	0.374884	0.308812	0.795928	1.46452	0.70324	3.10109
13678-169	CFD	0.874371	0.473073	0.0645622	0.795928	2.39737	0.963915	6.2176
13680-3	NAB2	0.0908112	0.719108	0.899508	0.966951	1.09506	0.246027	4.29271
13681-173	CSNK2A2	-3.71224	1.51526	0.0142895	0.795928	0.0244228	0.00107565	0.41493
13682-47	CSF1R	-0.401833	0.518286	0.438155	0.816453	0.669092	0.23864	1.84365
13683-18	CLCNKB	0.08862	0.187076	0.635706	0.884607	1.09267	0.73769	1.56135
13686-2	IL5RA	-0.147849	0.274511	0.59017	0.867195	0.862562	0.492382	1.4669
13687-5	CCL1	-0.838961	0.808438	0.299384	0.795928	0.432159	0.0684287	1.67086
13688-2	CAPSL	-0.237883	0.364394	0.513874	0.841675	0.788295	0.362483	1.55937
13689-2	ODC1	0.893942	0.802733	0.265441	0.795928	2.44475	0.508127	12.0643
13690-26	BGN	-0.180985	0.52081	0.728211	0.914451	0.834448	0.29695	2.31392
13691-10	SLC5A8	-0.222332	0.537762	0.679284	0.897738	0.800649	0.27717	2.30782
13692-154	CCN4	0.181994	0.288502	0.528155	0.84962	1.19961	0.672219	2.10155
13693-5	CDNF	-1.5953	0.961291	0.0970072	0.795928	0.202848	0.0228404	1.04617
13694-24	CRLF2	-1.18763	0.580385	0.0407296	0.795928	0.304944	0.0867879	0.862407
13697-51	GPD1	0.300201	0.361927	0.406848	0.809647	1.35013	0.665992	2.77129
13698-28	KIAA0319L	-2.10412	1.3622	0.122431	0.795928	0.121953	0.00692149	1.31379
13699-6	KLK3	0.107677	0.178016	0.545263	0.853117	1.11369	0.786279	1.59055
13700-10	ANXA2	0.442883	0.469049	0.34506	0.797192	1.55719	0.611837	3.93131
13701-2	CXCL13	-0.0505698	0.299293	0.865825	0.954946	0.950688	0.502869	1.67339
13704-5	HMGCS2	0.202704	0.477838	0.671412	0.894641	1.22471	0.459481	3.10587
13706-12	IL12RB1	-0.638511	0.654784	0.329487	0.796298	0.528078	0.120583	1.67477
13707-27	SPARCL1	-0.670191	0.645251	0.298967	0.795928	0.511611	0.11117	1.34508
13708-56	KLK8	-0.863697	0.437711	0.0484712	0.795928	0.421601	0.17334	0.970609
13710-6	SERPING1	-0.0137552	0.639206	0.982831	0.995976	0.986339	0.284516	3.56313
13711-10	CLTC	0.132939	0.730724	0.85564	0.950871	1.14218	0.257486	4.90498
13712-104	GZMA	-0.496908	0.450324	0.269834	0.795928	0.608409	0.232259	1.41492
13713-164	SEC22A	0.238342	0.300707	0.428007	0.812745	1.26914	0.687221	2.27685
13717-15	FCN2	0.131057	0.483891	0.786513	0.930628	1.14003	0.444864	2.99661
13719-19	PAK4	0.044537	0.172818	0.79663	0.933834	1.04554	0.739395	1.46365
13720-95	PRTN3	-0.388819	0.314222	0.215938	0.795928	0.677857	0.363758	1.26247
13722-105	C9	0.375252	0.653933	0.566077	0.863689	1.45536	0.411666	5.42598
13723-6	IL10	-0.403773	0.463775	0.38396	0.801026	0.667796	0.260688	1.62945
13724-27	FGF19	0.0604523	0.298915	0.83973	0.945938	1.06232	0.589039	1.91247
13725-3	FGF16	-2.13011	1.16107	0.0665637	0.795928	0.118824	0.0102882	0.994833
13726-4	CD80	-0.0824755	0.286282	0.773277	0.926554	0.920834	0.505523	1.57553
13727-44	SPOP	0.415408	0.39914	0.297987	0.795928	1.51499	0.668611	3.31099
13728-19	ERP29	0.147171	0.162677	0.365632	0.798214	1.15855	0.837823	1.59195
13729-26	SFXN5	-1.64762	0.77572	0.0336708	0.795928	0.192507	0.0371522	0.740159
13730-18	CTSC	0.412271	0.379414	0.277213	0.795928	1.51024	0.707858	3.16951
13731-14	C7	-0.136371	0.532439	0.797854	0.934064	0.872519	0.310445	2.57079
13732-79	CTF1	0.0103961	1.08251	0.992337	0.998144	1.01045	0.117905	8.39612
13733-5	IL12B	0.319336	0.407268	0.432986	0.814337	1.37621	0.602584	3.0476
13734-22	IFNL1	1.32993	0.538646	0.0135478	0.795928	3.7808	1.34141	11.5694
13735-1	RAP1GAP	0.246084	0.699475	0.724978	0.913649	1.27901	0.283507	4.76604
13738-8	INHBA	0.229101	0.467797	0.624314	0.880855	1.25747	0.502646	3.17728
13739-3	FLRT1	1.00368	0.585415	0.0864404	0.795928	2.72831	0.86546	8.75473
13740-51	FRZB	-0.0416267	0.478842	0.930726	0.978019	0.959228	0.369839	2.46374
13741-36	IGFBP1	0.142745	0.210535	0.497765	0.837115	1.15344	0.772914	1.7744
13742-66	IL22	-0.453235	0.450018	0.313863	0.795928	0.635569	0.2397	1.44486
13743-56	CUL4B	-0.0335423	0.418018	0.936045	0.98042	0.967014	0.412584	2.1829
13744-37	IL3RA	-0.512093	0.39245	0.19194	0.795928	0.59924	0.275899	1.29798
13745-10	PKD2	-0.613885	0.641472	0.33857	0.796298	0.541244	0.132825	1.7518
13747-9	CA6	-0.216111	0.286761	0.451073	0.818017	0.805646	0.456048	1.41208
13748-4	CCL8	0.145946	0.513035	0.776046	0.928105	1.15713	0.424886	3.22012
13924-13	MYZAP	-1.22521	0.891826	0.169498	0.795928	0.293697	0.0436355	1.44286
13926-1	RMI1	-1.98209	0.986148	0.0444388	0.795928	0.137781	0.0179851	0.860964
13929-27	CROT	0.20222	0.240836	0.4011	0.808092	1.22412	0.752941	1.95363
13930-3	APOBEC3G	0.142454	0.184377	0.439745	0.816453	1.1531	0.797845	1.65162
13931-22	PSMD9	0.0594167	0.21413	0.781412	0.928732	1.06122	0.690499	1.61208
13932-45	ARHGEF7	-1.7799	0.815364	0.0290393	0.795928	0.168655	0.0309008	0.744054
13933-276	NAB1	-0.268106	0.391788	0.493777	0.834894	0.764827	0.342705	1.6132
13934-3	MCF2L	-0.0357924	0.391941	0.927237	0.976081	0.964841	0.419816	2.00062
13936-24	PGK2	0.671361	0.666259	0.313619	0.795928	1.9569	0.522007	7.51445
13937-75	CAND1	0.64823	0.352015	0.065551	0.795928	1.91215	0.959687	3.84409
13939-14	UGP2	-0.0198363	0.41163	0.961565	0.990327	0.980359	0.415995	2.14773
13940-19	IFI16	0.562659	0.398314	0.157773	0.795928	1.75533	0.806418	3.94374
13941-82	FARS2	-0.957528	1.33197	0.472214	0.826522	0.383841	0.0264572	5.06322
13942-140	SPSB1	-0.734523	0.800225	0.358674	0.797958	0.479734	0.0875062	2.10823
13943-38	DPY30	0.168465	0.420836	0.688929	0.902752	1.18349	0.500248	2.68142
13944-3	SULT1A3	0.0549843	0.129078	0.670124	0.894251	1.05652	0.818411	1.3609
13946-8	DDX23	-1.17781	0.75327	0.117914	0.795928	0.307954	0.0574609	1.15054
13947-371	NUDT12	0.306342	0.555694	0.581443	0.865733	1.35845	0.441741	3.98417
13948-50	GABBR2	-0.482574	0.369079	0.191039	0.795928	0.617192	0.28042	1.20375
13950-9	CERT1	0.241611	0.236874	0.307729	0.795928	1.2733	0.794023	2.02509
13954-9	GNPNAT1	0.168919	0.174195	0.33219	0.796298	1.18402	0.838022	1.66591
13955-33	DAPK1	0.346275	0.324305	0.285635	0.795928	1.41379	0.732388	2.66725
13958-5	RBM46	-0.359393	0.509797	0.480827	0.829716	0.6981	0.218078	1.73271
13959-7	LAP3	0.218105	0.202798	0.282158	0.795928	1.24372	0.835953	1.85823
13960-15	AGAP3	-0.219017	0.524119	0.676038	0.896737	0.803308	0.272201	2.16479
13961-18	KIF3A	0.609787	0.911576	0.503536	0.839093	1.84004	0.299038	11.3207
13963-7	TOLLIP	0.159327	0.160713	0.321505	0.795928	1.17272	0.854612	1.60993
13966-30	MYOM3	-0.179697	0.435638	0.679979	0.897869	0.835523	0.345844	1.9407
13967-14	TXNRD1	0.268602	0.334034	0.42133	0.810886	1.30813	0.667896	2.50428
13969-24	KPNA6	0.271761	0.191681	0.156255	0.795928	1.31227	0.899464	1.91525
13972-4	HSD17B14	0.261764	0.460984	0.570145	0.863985	1.29922	0.508988	3.23638
13973-62	TTL	0.103224	0.244405	0.672771	0.895335	1.10874	0.675966	1.77488
13975-56	PPFIA1	0.0972715	0.165382	0.556423	0.858063	1.10216	0.79251	1.52172
13976-9	ARHGEF1	0.192866	0.257357	0.45361	0.818017	1.21272	0.721385	1.99691
13977-28	BARD1	-1.33131	0.881837	0.131121	0.795928	0.264132	0.0362776	1.25873
13978-122	TBX3	0.234964	0.361054	0.515193	0.841749	1.26486	0.602375	2.58371
13979-3	SLC26A7	0.178133	0.636171	0.779471	0.928544	1.19498	0.321278	4.1063
13982-33	RGS18	0.189257	0.341013	0.578906	0.86518	1.20835	0.606778	2.33778
13983-27	CRYZ	-0.55241	0.235913	0.0192022	0.795928	0.575561	0.356691	0.903023
13984-23	DDX25	0.945581	0.657515	0.150402	0.795928	2.57431	0.722957	10.768
13985-12	SMURF2	-1.59007	0.961406	0.0981476	0.795928	0.203911	0.0246467	1.05014
13986-6	LANCL1	0.362447	0.235839	0.124333	0.795928	1.43684	0.903579	2.28928
13988-67	NMRAL1	0.233299	0.249662	0.350068	0.797192	1.26276	0.760233	2.05806
13990-1	PC	-1.04487	0.738935	0.157354	0.795928	0.351736	0.0693805	1.27072
13991-47	EIF4G3	-2.22066	0.891995	0.0127905	0.795928	0.108537	0.0157084	0.509632
13992-12	NSF	0.635629	0.40686	0.118222	0.795928	1.88821	0.837496	4.19534
13993-20	EPB41L1	0.363201	0.23373	0.1202	0.795928	1.43793	0.911322	2.28841
13994-1	FBL	-2.08987	0.701638	0.00289614	0.795928	0.123704	0.0284918	0.445788
13996-16	PPCDC	0.155745	0.665876	0.815067	0.940201	1.16853	0.30036	4.31429
13998-26	ADSS1	-0.0180588	0.33925	0.957547	0.990101	0.982103	0.496505	1.89358
14002-18	DOCK9	-1.89023	1.0967	0.0847888	0.795928	0.151038	0.012579	0.871984
14005-2	CHD7	-1.2985	1.09566	0.235965	0.795928	0.27294	0.0246228	1.8514
14006-36	GNMT	-1.48612	0.770866	0.0538724	0.795928	0.226248	0.0452497	0.934721
14007-22	PAPSS1	0.182403	0.310105	0.5564	0.858063	1.2001	0.642348	2.19333
14008-22	DCP1A	0.223866	0.437964	0.609244	0.876527	1.2509	0.494773	2.89823
14009-65	TNFAIP3	0.206439	0.314642	0.511754	0.840721	1.22929	0.649813	2.2543
14011-17	S100A11	0.396899	0.465731	0.394099	0.804466	1.48721	0.571038	3.68179
14012-17	DHX58	-0.23775	0.913426	0.794645	0.93379	0.7884	0.11578	4.33309
14013-11	TANK	0.0344163	0.179491	0.847943	0.947654	1.03502	0.717353	1.45961
14019-73	EVPL	-1.16727	0.921509	0.205266	0.795928	0.311216	0.0432841	1.60224
14021-81	MED4	-0.477127	0.799538	0.550672	0.855618	0.620564	0.109335	2.59807
14022-17	IL17B	-0.403736	0.380508	0.28867	0.795928	0.66782	0.28584	1.33216
14023-84	IBSP	0.338793	0.403182	0.400742	0.808092	1.40325	0.62996	3.09245
14024-196	EDA	-0.61855	0.698765	0.376047	0.800272	0.538725	0.12284	1.9672
14025-18	TNFRSF9	0.187201	0.778915	0.81007	0.93839	1.20587	0.240997	5.59768
14026-24	IL17F	-1.35123	0.87188	0.121192	0.795928	0.258921	0.0393671	1.21415
14028-22	PIK3C2A	-1.35527	0.721074	0.0601734	0.795928	0.257877	0.0555833	0.944792
14029-42	COPS2	-0.21004	0.589448	0.721591	0.911702	0.810552	0.241229	2.4978
14030-21	TNFSF4	-0.389961	0.664229	0.557145	0.858063	0.677084	0.17029	2.31378
14031-18	FGF7	-0.768638	0.812589	0.344194	0.797192	0.463644	0.0832825	2.02032
14032-2	VEGFA	0.498989	0.333974	0.135151	0.795928	1.64705	0.845645	3.17463
14034-22	TACSTD2	0.212095	0.829962	0.7983	0.934285	1.23627	0.223986	6.74228
14035-13	TIAM1	-0.95251	0.760619	0.210467	0.795928	0.385771	0.0763196	1.52191
14036-116	MPDZ	-2.30177	1.09457	0.0354749	0.795928	0.100082	0.0089627	0.624427
14037-18	RANBP3	0.131981	0.461266	0.77478	0.92721	1.14109	0.448171	2.77691
14038-130	CST7	0.0222444	0.196336	0.909795	0.971045	1.02249	0.690744	1.50085
14039-33	KLK5	-0.0835845	0.709433	0.906211	0.96939	0.919813	0.200928	3.43818
14041-13	GZMB	-0.186394	0.534507	0.727298	0.914129	0.829946	0.261242	2.23853
14042-11	SFRP1	-0.0106745	0.399085	0.978661	0.995228	0.989382	0.431725	2.10273
14043-12	EEA1	-0.954669	0.775158	0.218106	0.795928	0.384939	0.0794665	1.6897
14045-12	NCOA2	-0.670908	0.593312	0.258146	0.795928	0.511244	0.129321	1.41461
14047-78	BDNF	-0.0822235	0.17008	0.628783	0.881876	0.921066	0.656341	1.28279
14048-7	IL1RAP	0.0125692	0.351243	0.971454	0.992948	1.01265	0.503126	2.00773
14049-17	IL7	-0.361159	0.576197	0.530792	0.84996	0.696868	0.203507	2.07278
14050-61	EFNA4	-0.481774	0.887488	0.587233	0.866994	0.617687	0.102186	3.4333
14051-54	FOXC2	-0.664109	0.659097	0.313644	0.795928	0.514732	0.117189	1.62854
14052-26	UNC13A	0.211854	0.709978	0.765401	0.924753	1.23597	0.279814	4.82926
14054-17	IL15RA	0.133512	0.481308	0.781477	0.928732	1.14284	0.440901	2.94323
14056-4	CGA	-0.0166085	0.636653	0.979188	0.995462	0.983529	0.253064	3.22215
14057-68	TNFSF15	0.882655	0.43989	0.0447994	0.795928	2.41731	1.01376	5.8544
14060-67	NCF4	-0.445777	0.386406	0.248644	0.795928	0.640327	0.29662	1.36479
14061-48	TNFSF11	-0.459696	0.540119	0.394713	0.804569	0.631476	0.193177	1.69315
14063-17	OSM	-0.756	0.59153	0.201235	0.795928	0.469541	0.128604	1.35697
14064-21	PGLYRP1	-1.83155	1.18998	0.123769	0.795928	0.160165	0.0124277	1.2808
14065-11	CD5	-0.904288	0.6409	0.158255	0.795928	0.40483	0.100383	1.26317
14066-49	MAGI2	0.0761521	0.560222	0.891875	0.964744	1.07913	0.345875	3.17577
14067-6	PKP2	-0.0627042	0.230883	0.785942	0.930628	0.939221	0.583089	1.45292
14068-29	CCL25	-0.460101	0.412652	0.264857	0.795928	0.63122	0.264713	1.34418
14069-61	CA4	-0.890988	0.937702	0.34202	0.797192	0.41025	0.061165	2.46114
14070-56	ITSN1	-0.732791	0.857423	0.392749	0.803742	0.480566	0.0789592	2.34512
14072-9	TPT1	-0.266263	0.494852	0.590532	0.867195	0.766238	0.251152	1.8615
14073-31	HPX	1.97511	1.29716	0.127848	0.795928	7.20738	0.589887	97.9054
14074-2	SHC2	-0.416724	0.578107	0.471007	0.826522	0.659203	0.187631	1.89045
14076-74	CST4	0.144848	0.305294	0.635177	0.884607	1.15586	0.630977	2.10569
14077-6	FCN3	-0.52384	0.536553	0.328913	0.795966	0.592242	0.207453	1.72776
14078-69	XCL1	-0.0262479	0.346586	0.939632	0.98246	0.974094	0.465979	1.87099
14079-14	IL18R1	-0.372404	0.618629	0.547186	0.853906	0.689076	0.202425	2.31481
14081-5	ULBP1	-0.534883	0.487319	0.272378	0.795928	0.585738	0.198421	1.36521
14082-56	TLN2	0.251395	0.259994	0.333581	0.796298	1.28582	0.771215	2.15793
14083-25	SEPHS1	0.302545	0.296938	0.308259	0.795928	1.3533	0.749988	2.42039
14085-28	IL13	-0.423946	0.35462	0.231893	0.795928	0.654459	0.284726	1.20942
14086-11	SMPDL3A	-0.260567	0.328025	0.426991	0.81271	0.770614	0.398364	1.45061
14088-38	IGFBP6	0.0163029	0.763275	0.982959	0.995976	1.01644	0.228701	4.62635
14090-23	DEF6	0.276188	0.234486	0.23886	0.795928	1.3181	0.826318	2.08945
14091-42	CBR3	0.760921	0.449633	0.0905859	0.795928	2.14025	0.892245	5.26697
14093-10	FLT3LG	-0.485607	0.660174	0.461989	0.822908	0.615323	0.14059	2.02207
14094-29	HBEGF	-0.0459219	0.185516	0.804493	0.937553	0.955117	0.660801	1.37247
14095-1	KLRK1	0.168016	0.523223	0.748121	0.92038	1.18296	0.389239	3.30333
14097-86	CHST15	-1.71464	0.865399	0.0475547	0.795928	0.180029	0.031477	0.95524
14098-28	CARS1	0.570829	0.330373	0.0840187	0.795928	1.76973	0.921824	3.39729
14099-20	PSMA4	0.233877	0.302295	0.439125	0.816453	1.26349	0.671958	2.266
14100-63	C1QC	0.230968	0.282134	0.412989	0.809647	1.25982	0.718036	2.19766
14101-2	CNTFR	-0.526156	0.698393	0.451222	0.818017	0.590872	0.147043	2.30927
14102-6	GNLY	-0.497147	0.315065	0.114585	0.795928	0.608264	0.319635	1.1078
14103-12	TPSG1	-2.38449	1.22013	0.0506659	0.795928	0.092136	0.0075776	0.931046
14104-1	TRIL	-0.0348759	0.816861	0.965945	0.991428	0.965725	0.160716	4.51979
14105-5	SERPINA4	-1.40031	1.12065	0.211464	0.795928	0.24652	0.0260334	2.18682
14106-46	RAP1GDS1	0.120267	0.434232	0.781807	0.928732	1.1278	0.464124	2.59224
14107-1	MTHFS	0.124367	0.176238	0.480389	0.829716	1.13243	0.79953	1.60107
14108-15	TGFB1	1.60779	0.639597	0.0119452	0.795928	4.99178	1.47246	18.7646
14109-15	CCL15	-0.271489	0.455312	0.550995	0.855618	0.762243	0.305676	1.83973
14110-200	SPARC	-0.300248	0.567516	0.596766	0.869952	0.740634	0.227275	2.16748
14111-15	THBS2	-0.870236	0.61118	0.154486	0.795928	0.418853	0.113062	1.24583
14112-40	RELT	-1.23307	0.790688	0.11888	0.795928	0.291396	0.0547552	1.19962
14114-18	PIANP	-0.292061	0.476971	0.540323	0.85176	0.746723	0.283928	1.86584
14115-34	ADM	-0.297318	0.939572	0.751669	0.921241	0.742808	0.0893278	4.21896
14116-129	S100A4	-0.605738	0.529951	0.253035	0.795928	0.545672	0.183868	1.46219
14120-2	RNF43	-1.27411	0.689996	0.0648136	0.795928	0.279681	0.0613829	0.919786
14121-24	TNFRSF10D	-0.859898	0.870715	0.32336	0.795928	0.423205	0.0684595	2.17109
14122-132	ZNRF3	-1.03581	0.8349	0.214738	0.795928	0.354938	0.0571751	1.50168
14123-34	VSIR	0.378354	0.48944	0.439502	0.816453	1.45988	0.537992	3.79704
14124-6	EFNA2	-0.0431045	0.638735	0.946196	0.985796	0.957811	0.271106	3.44664
14125-5	APOM	-0.199202	0.709092	0.778767	0.928314	0.819384	0.20053	3.28709
14127-240	IFNB1	-0.373439	0.428006	0.382931	0.801026	0.688363	0.278004	1.50525
14128-121	IFNA10	0.906579	0.470695	0.0540991	0.795928	2.47584	0.98951	6.51273
14129-1	IFNA7	-0.485854	0.655603	0.458645	0.82021	0.615172	0.14546	1.93603
14131-37	EFNB2	-0.829454	0.563508	0.141035	0.795928	0.436287	0.143032	1.31773
14132-21	HHLA2	-0.945842	0.629233	0.132796	0.795928	0.388352	0.0946909	1.15104
14133-93	IL1R2	-1.26621	0.657982	0.0543072	0.795928	0.281899	0.0749105	1.00041
14134-49	AMIGO2	-0.427074	0.682813	0.531668	0.84996	0.652416	0.170262	2.51619
14135-3	RXFP1	-1.14368	0.872421	0.189883	0.795928	0.318645	0.0420293	1.35152
14136-234	CD93	-0.941722	0.646555	0.145248	0.795928	0.389956	0.107278	1.37104
14139-16	NRG4	-0.0432674	0.418331	0.917623	0.97308	0.957655	0.385691	2.08421
14143-8	H2BC21	0.0145102	0.311575	0.962856	0.990523	1.01462	0.546398	1.86786
14144-3	H2AW	0.0264152	0.317265	0.933645	0.978961	1.02677	0.540765	1.90421
14146-92	H3C1	0.641907	0.466643	0.16895	0.795928	1.9001	0.757875	4.94783
14148-2	ISG15	0.729977	0.375721	0.0520319	0.795928	2.07503	0.996214	4.44635
14149-9	IL36B	-1.49711	1.2451	0.229209	0.795928	0.223777	0.0174073	2.35726
14150-7	IL36A	0.349309	0.238788	0.14351	0.795928	1.41809	0.891797	2.28661
14151-4	ISG15	0.370916	0.245133	0.130249	0.795928	1.44906	0.896271	2.36404
14153-8	EFNA3	-0.445887	0.747361	0.550764	0.855618	0.640256	0.13959	2.72071
14156-33	YWHAB	0.195763	0.174595	0.262185	0.795928	1.21624	0.859812	1.7126
14157-21	YWHAE	0.514325	0.499366	0.30303	0.795928	1.67251	0.619185	4.45743
14158-17	ANXA5	-0.28262	0.289068	0.328226	0.795966	0.753806	0.394456	1.25522
14175-78	SCP2D1	0.080227	0.22147	0.717167	0.909624	1.08353	0.695607	1.67315
14178-18	CDKN3	-0.51974	0.508597	0.306824	0.795928	0.594675	0.197315	1.4866
14186-13	RFFL	-0.0191545	0.286973	0.946783	0.986125	0.981028	0.539187	1.68708
14192-31	PDCL2	-0.817382	0.797613	0.305465	0.795928	0.441586	0.0829748	1.95914
14197-2	PRDM1	-1.17901	0.69742	0.0909267	0.795928	0.307583	0.0725051	1.10794
14203-3	ANXA7	0.270397	0.22109	0.221323	0.795928	1.31048	0.851084	2.03307
14204-55	FOXJ2	-0.311146	0.29436	0.2905	0.795928	0.732607	0.397698	1.27272
14205-6	HEXIM2	-0.029423	0.405829	0.942203	0.983892	0.971006	0.417416	2.08475
14206-28	APBB1	0.759567	0.662103	0.251297	0.795928	2.13735	0.567714	8.02182
14208-3	RBP7	0.610575	0.37655	0.104911	0.795928	1.84149	0.873539	3.90541
14216-35	DDX46	-0.958209	0.624473	0.124925	0.795928	0.383579	0.107648	1.25449
14226-120	BHMT2	-0.289784	0.463959	0.53224	0.84996	0.748425	0.246001	1.64785
14227-21	MYL6B	0.341422	0.392973	0.384947	0.802	1.40695	0.642448	3.0646
14229-5	MOCS3	-0.694841	0.644496	0.280983	0.795928	0.499154	0.136768	1.73727
14237-1	HSPA1A	-1.3453	0.74439	0.0707228	0.795928	0.260461	0.0585115	1.11351
14245-195	SNX7	-0.108244	0.456851	0.812707	0.939305	0.897408	0.349715	2.14136
14246-50	DOK2	0.0886475	0.155295	0.568113	0.863689	1.0927	0.802347	1.47985
14249-68	MID2	-1.6163	0.979915	0.0990601	0.795928	0.198632	0.0247168	1.17211
14250-115	BLMH	-0.743135	0.53673	0.166187	0.795928	0.475621	0.140745	1.21
14254-27	PTPN4	1.04215	0.633878	0.100159	0.795928	2.83531	0.822151	10.0654
14260-112	NET1	-0.73765	0.565317	0.191947	0.795928	0.478237	0.143239	1.32685
14268-4	SRXN1	0.358647	0.4355	0.410207	0.809647	1.43139	0.593505	3.42941
14271-23	RAB6B	0.230241	0.150803	0.12682	0.795928	1.2589	0.937246	1.69799
14273-19	PREP	0.330556	0.297293	0.266186	0.795928	1.39174	0.779594	2.51252
14283-12	RAB14	-0.0831829	0.421748	0.843645	0.946034	0.920183	0.384125	2.04714
14286-2	NFATC1	0.0556236	0.591696	0.925104	0.975283	1.0572	0.304226	3.26316
14287-6	RAB5C	0.249212	0.23293	0.284663	0.795928	1.28301	0.811944	2.03274
14291-53	AGAP2	0.084422	0.152753	0.58049	0.86518	1.08809	0.799239	1.4615
14294-61	MBD1	0.0757775	0.367185	0.836498	0.945689	1.07872	0.517846	2.22115
14309-8	HNRNPH1	-1.05983	0.659894	0.108262	0.795928	0.346516	0.0797201	1.06924
14314-6	PPIL2	-0.617566	0.494431	0.211649	0.795928	0.539256	0.197288	1.38947
14318-1	VPS29	-0.00433524	0.299247	0.988441	0.997538	0.995674	0.533981	1.76184
14324-52	SMC3	0.607783	0.339283	0.0732333	0.795928	1.83636	0.942269	3.61976
14326-4	UBE2E1	0.41692	0.320379	0.193144	0.795928	1.51728	0.802408	2.84729
14329-4	DIDO1	0.250374	0.557652	0.653447	0.889392	1.28451	0.39867	3.86362
14331-262	DYNLT1	-0.373474	0.412078	0.364768	0.798214	0.688339	0.274488	1.43538
14332-3	RALA	0.214502	0.228246	0.347328	0.797192	1.23925	0.783774	1.9314
14334-3	RCVRN	-0.788365	0.819333	0.335948	0.796298	0.454588	0.0716304	1.89717
14337-1	TRAPPC3	0.469016	0.549948	0.393749	0.803978	1.59842	0.528085	4.73534
14341-8	DIPK1C	-1.10803	1.10661	0.316691	0.795928	0.330208	0.0331947	2.42187
14583-49	MSTN	-0.564038	0.670304	0.400087	0.807843	0.568907	0.134481	2.01974
14587-16	GDF11	-0.209111	0.260917	0.422873	0.810886	0.811305	0.448874	1.29106
14593-152	FAM210A	0.0555108	0.541886	0.918407	0.973306	1.05708	0.350486	3.01133
14597-5	SEMA6C	0.23483	0.427378	0.582685	0.86594	1.26469	0.518809	2.88465
14599-18	STAB1	0.105469	0.667241	0.874403	0.958534	1.11123	0.290222	4.16104
14603-51	KIAA0040	1.3417	0.73216	0.0668732	0.795928	3.82555	0.92136	16.4976
14614-41	NCMAP	-0.170016	0.378773	0.653532	0.889392	0.843651	0.393108	1.8364
14615-46	KRTAP2-4	-0.240415	0.512894	0.639254	0.885363	0.786302	0.286328	2.16377
14616-16	ZNF382	-0.366456	0.500478	0.464039	0.824316	0.693187	0.227708	1.69113
14618-26	VOPP1	-0.5849	0.493458	0.235895	0.795928	0.557162	0.204691	1.43369
14619-8	ZNF526	-0.390591	0.661267	0.554741	0.85796	0.676657	0.149273	2.17002
14623-26	SUMO3	0.28519	0.23484	0.224594	0.795928	1.33001	0.836398	2.11102
14624-51	CTCF	-0.681034	0.698628	0.329651	0.796298	0.506093	0.11479	1.86179
14628-72	FBXO3	-0.813278	0.47522	0.0870125	0.795928	0.443402	0.152177	1.01105
14631-22	DUSP16	0.0227803	0.502232	0.963822	0.990951	1.02304	0.354887	2.66464
14633-26	TMEM185A	-1.07647	0.644745	0.0949962	0.795928	0.340795	0.0884607	1.11299
14634-13	LHCGR	-0.950467	0.614407	0.121871	0.795928	0.38656	0.103253	1.13229
14636-25	RIDA	-0.179987	0.421627	0.669462	0.893886	0.835281	0.359504	1.89101
14645-253	GSTA4	-0.939913	0.533346	0.0780196	0.795928	0.390662	0.127797	1.04907
14655-1	DNAJC17	0.262182	0.310981	0.399182	0.806912	1.29976	0.705706	2.4222
14662-6	MZF1	-0.629087	0.616125	0.307236	0.795928	0.533078	0.151695	1.73401
14663-44	RNF8	-0.671513	0.978167	0.492397	0.834335	0.510935	0.0645261	3.129
14670-1	SKIL	0.00366344	0.483341	0.993953	0.998299	1.00367	0.35825	2.47419
14674-63	PACSIN3	-1.15986	0.701749	0.0983674	0.795928	0.313529	0.0594349	1.00428
14675-20	EIF4B	0.370215	0.225978	0.101364	0.795928	1.44805	0.932292	2.27051
14684-17	CAPN2	-0.161567	0.435592	0.710702	0.90775	0.85081	0.362453	2.01771
14685-17	AKT2	0.336377	0.666449	0.613749	0.878216	1.39987	0.346073	5.07479
14687-6	PLIN3	-0.556123	0.391238	0.155188	0.795928	0.573428	0.227056	1.13346
14688-6	PTPN7	-0.0234768	0.425493	0.955999	0.989218	0.976797	0.393737	2.17466
14689-3	SEC13	0.847346	0.764254	0.267549	0.795928	2.33345	0.516334	10.5403
14692-3	ZNF276	-0.508344	0.380635	0.181707	0.795928	0.601491	0.280021	1.25871
14696-45	TPSB2	-0.284752	0.448114	0.525138	0.84865	0.752201	0.291316	1.71211
14703-6	PROK1	-0.482259	0.817284	0.55514	0.858063	0.617387	0.113515	2.8409
14705-1	VEGFD	-0.358849	0.399874	0.369502	0.798666	0.698479	0.306335	1.48664
14708-59	C8G	0.137651	0.760819	0.856427	0.951309	1.14758	0.257122	5.15391
14711-27	CST6	-0.441029	0.546974	0.420065	0.810886	0.643374	0.216713	1.87004
14713-46	AZU1	-0.275829	0.504063	0.584234	0.86594	0.758943	0.240697	1.86961
14747-9	CRLF1	-0.489258	0.453419	0.280569	0.795928	0.613081	0.233823	1.40114
14748-31	ARHGAP5	0.147745	0.198459	0.456599	0.818297	1.15922	0.778844	1.70568
14755-4	LTF	-0.19234	0.377552	0.610444	0.877063	0.825027	0.363183	1.6535
14756-29	ICAM2	-1.40075	0.591853	0.0179463	0.795928	0.246411	0.0734109	0.751083
14759-149	CDH1	0.117035	0.766331	0.878618	0.959114	1.12416	0.246302	5.08508
15295-81	IGF2	-0.120059	0.257559	0.641114	0.88544	0.886868	0.537243	1.48795
15297-3	S100A3	-0.627696	0.632156	0.320737	0.795928	0.53382	0.148484	1.78227
15298-199	NETO1	0.0339369	0.59341	0.954394	0.988952	1.03452	0.297269	3.23805
15299-102	MESD	0.31232	0.228988	0.172593	0.795928	1.36659	0.868735	2.14491
15300-66	CCDC134	0.435126	0.307001	0.156381	0.795928	1.54516	0.838042	2.82021
15301-24	ACRV1	-0.388525	0.767672	0.612781	0.878212	0.678056	0.136349	2.85342
15303-63	S100A5	0.200224	0.275938	0.468076	0.825837	1.22168	0.698578	2.09911
15304-1	REG3A	-0.0966387	0.299134	0.746649	0.919896	0.907884	0.500837	1.62986
15305-7	SCGN	-0.384824	0.315873	0.223114	0.795928	0.68057	0.355508	1.23542
15306-20	JCHAIN	-0.148413	0.63859	0.816222	0.94057	0.862075	0.213517	2.81688
15308-108	VWC2	-0.199921	0.663595	0.763209	0.924627	0.818795	0.221931	3.02994
15310-61	PRC1	-0.929467	0.986912	0.346299	0.797192	0.394764	0.0469625	2.40235
15312-14	AGO1	0.133411	0.209243	0.523743	0.847149	1.14272	0.751044	1.71553
15313-28	MAD2L1	-0.710265	0.868588	0.413515	0.809647	0.491514	0.0714653	2.15051
15314-49	CLIC4	0.161323	0.196297	0.411171	0.809647	1.17506	0.795975	1.72608
15315-64	CUTC	0.436316	0.428404	0.308455	0.795928	1.547	0.635383	3.6264
15316-262	TXNL4B	0.129583	0.151266	0.391638	0.803288	1.13835	0.844541	1.53302
15318-75	S100A10	0.272168	0.748466	0.716131	0.909512	1.31281	0.28813	5.66418
15319-226	CCNA1	-1.89561	1.03014	0.0657455	0.795928	0.150227	0.0160252	0.905163
15321-8	CPLX2	0.788458	0.488992	0.106872	0.795928	2.2	0.854707	5.93514
15322-35	CRADD	0.324195	0.458333	0.479358	0.829716	1.38292	0.558628	3.40382
15323-112	AGO3	0.489499	0.337204	0.146602	0.795928	1.6315	0.835364	3.16398
15324-58	FTL	0.00641051	0.19043	0.973146	0.992948	1.00643	0.695083	1.47347
15325-14	GAP43	0.0955711	0.119907	0.425427	0.812514	1.10029	0.867806	1.39195
15326-64	GBP1	0.369774	0.477549	0.438743	0.816453	1.44741	0.554826	3.66124
15329-167	LAMTOR2	-0.720777	0.533762	0.176897	0.795928	0.486374	0.161486	1.31152
15331-47	RBBP4	-0.00647257	0.574151	0.991005	0.998081	0.993548	0.314012	3.08659
15333-11	SDF2	0.0155893	0.236095	0.947354	0.986296	1.01571	0.627163	1.6021
15336-7	SELENOM	0.404209	0.640443	0.527949	0.84962	1.49812	0.429757	5.37595
15339-32	CFL2	0.219256	0.155311	0.158033	0.795928	1.24515	0.920572	1.69731
15343-337	KNG1	0.047599	0.430224	0.911904	0.972082	1.04875	0.45459	2.5025
15346-31	IFNG	0.840746	0.456969	0.0657929	0.795928	2.3181	0.933063	5.8876
15347-12	HPX	1.33091	1.08339	0.219271	0.795928	3.78449	0.464533	33.2068
15358-28	SCG5	-0.390274	0.34033	0.251485	0.795928	0.676872	0.342489	1.31563
15361-37	ANKRD1	-2.23289	1.14928	0.0520332	0.795928	0.107218	0.00932574	0.791243
15363-32	APOA5	-0.292528	0.340938	0.390888	0.803098	0.746374	0.378187	1.449
15364-101	APOC1	1.61195	1.11479	0.148187	0.795928	5.01258	0.583547	47.1773
15365-41	ADGRB3	-0.997197	0.681154	0.143199	0.795928	0.368912	0.0795752	1.20157
15367-38	BPIFB1	0.00373606	0.255184	0.988319	0.997538	1.00374	0.606333	1.65695
15368-3	BMPER	-0.0944344	0.619604	0.878863	0.959114	0.909887	0.252907	2.97672
15370-5	BOLA1	0.905463	0.41291	0.028316	0.795928	2.47308	1.09942	5.62378
15372-43	BRD2	0.41811	0.647931	0.518733	0.842796	1.51909	0.410822	5.65414
15374-15	GKN1	-0.0823522	0.425039	0.84637	0.94709	0.920948	0.395848	2.11018
15375-49	CPB1	-0.0281258	0.237398	0.905691	0.96939	0.972266	0.602898	1.53968
15376-134	CTSE	0.303822	0.518867	0.558179	0.85824	1.35503	0.485231	3.75132
15381-45	DDR2	-0.0960551	0.483239	0.84244	0.946034	0.908414	0.312543	2.29201
15383-200	EDN3	-0.794531	0.864538	0.358083	0.797958	0.451793	0.068689	2.08263
15384-15	KL	-0.293345	0.439919	0.50489	0.839093	0.745765	0.311003	1.76
15385-116	FABP2	0.330738	0.299639	0.269685	0.795928	1.392	0.778313	2.53555
15386-7	FABP4	0.468689	0.381673	0.219452	0.795928	1.5979	0.761727	3.43316
15387-44	NRP2	-1.13404	0.84647	0.180335	0.795928	0.321732	0.0585688	1.6769
15388-24	FCGR3A	0.0828647	0.0689071	0.229148	0.795928	1.08639	0.95059	1.24678
15389-1	FXN	-0.390413	0.831242	0.638587	0.88469	0.676777	0.110208	3.07193
15390-3	GAL	0.356208	0.877368	0.684745	0.901209	1.4279	0.248049	7.95599
15391-114	GAS6	-0.076276	0.65756	0.907654	0.969851	0.92656	0.251289	3.36597
15394-79	UNC5B	0.262864	0.531679	0.621021	0.880607	1.30065	0.464239	3.81332
15395-15	GSTM1	0.194273	0.241226	0.420613	0.810886	1.21443	0.751126	1.96773
15398-2	GFER	0.166822	0.213205	0.433952	0.814669	1.18154	0.765456	1.79422
15402-2	ID1	0.0332574	0.392157	0.932416	0.978875	1.03382	0.452621	2.15744
15403-53	ID2	0.569018	0.916291	0.534598	0.850886	1.76653	0.267304	10.5643
15404-3	IFNA21	0.0880857	0.183648	0.631481	0.883431	1.09208	0.750448	1.56232
15405-23	IFNA4	-0.155341	0.654242	0.812318	0.939199	0.856123	0.201765	2.80566
15412-40	BIRC7	0.889589	0.596597	0.135934	0.795928	2.43413	0.727602	8.28219
15413-3	LCAT	0.167032	0.651339	0.797608	0.934064	1.18179	0.295853	4.21344
15414-316	LDHA	0.175939	0.354252	0.619436	0.880505	1.19237	0.61245	2.50047
15416-54	LYG2	-0.237043	0.448433	0.59708	0.869952	0.788957	0.308564	1.83627
15417-3	SERPINB5	-0.576055	0.60083	0.337677	0.796298	0.562112	0.156359	1.68182
15418-25	MAPK10	0.124142	0.155073	0.423396	0.81098	1.13218	0.831066	1.53251
15419-15	MMP20	-0.290485	0.522388	0.578163	0.86518	0.747901	0.245271	1.94056
15422-12	PMP2	0.0966061	0.334373	0.772645	0.926407	1.10143	0.544935	2.11701
15426-5	NEU1	-0.194397	0.499118	0.69692	0.905339	0.823331	0.302815	2.17247
15427-35	LOXL3	-0.190421	0.212772	0.370811	0.799569	0.826611	0.538733	1.24621
15430-165	OPTC	0.083064	0.587701	0.887604	0.962114	1.08661	0.318876	3.37488
15431-31	OTC	-0.170258	0.208194	0.413479	0.809647	0.843447	0.551223	1.25284
15432-1	OTOR	0.298852	0.363017	0.410368	0.809647	1.34831	0.645936	2.76482
15433-4	SRC	0.0624322	0.117681	0.595749	0.869952	1.06442	0.844472	1.34248
15434-5	PNOC	0.433721	0.43283	0.316315	0.795928	1.54299	0.651585	3.69217
15435-4	PNP	0.313541	0.193163	0.104548	0.795928	1.36826	0.937307	2.00625
15436-40	RAMP1	-0.472782	0.501721	0.346028	0.797192	0.623266	0.182907	1.42017
15437-11	RAMP3	-0.19184	0.467707	0.681681	0.899789	0.825439	0.302015	1.97332
15439-21	RND3	-0.704575	0.653984	0.28132	0.795928	0.494319	0.116473	1.55757
15440-57	PCSK2	-1.82303	1.01924	0.0736756	0.795928	0.161535	0.0186976	0.962362
15441-6	GM2A	-0.568804	0.642385	0.375911	0.800272	0.566202	0.156361	1.96694
15444-45	SERPINB4	-0.0562565	0.22759	0.804766	0.937553	0.945297	0.588619	1.46043
15446-25	NRG1	-0.110335	0.488079	0.821154	0.942864	0.895534	0.327753	2.33591
15447-45	SORD	0.0146047	0.314517	0.962963	0.990523	1.01471	0.544435	1.88017
15448-47	SQSTM1	0.255415	0.329143	0.43775	0.816453	1.291	0.670189	2.52425
15449-33	TIMD4	-0.55809	0.425567	0.189721	0.795928	0.572301	0.241676	1.29409
15452-5	NT5E	-0.115681	0.493144	0.814536	0.939968	0.890759	0.338613	2.37145
15453-3	AMBP	1.19751	0.970556	0.217264	0.795928	3.31186	0.515093	23.6577
15455-40	ADAM15	0.121523	0.28346	0.668131	0.893687	1.12922	0.641019	2.00409
15457-14	ANPEP	-0.747992	0.495169	0.130895	0.795928	0.473316	0.157405	1.15094
15460-9	DPP4	0.621757	0.688819	0.366716	0.798214	1.8622	0.495037	8.49177
15462-28	CD8A	0.301632	0.399138	0.449823	0.818017	1.35206	0.619299	2.98448
15465-79	CNPY4	0.381563	0.237186	0.10768	0.795928	1.46457	0.911303	2.33149
15466-30	COL9A1	0.128207	0.435902	0.768667	0.925402	1.13679	0.459308	2.58182
15467-10	CTHRC1	0.0874867	0.541002	0.871532	0.95722	1.09143	0.37857	3.19943
15468-14	CFHR1	-0.269616	0.585341	0.645077	0.886736	0.763673	0.244673	2.4738
15470-11	HEXB	0.0198303	0.387693	0.959206	0.990262	1.02003	0.469268	2.17129
15471-29	PNLIPRP2	0.130202	0.231659	0.57409	0.864352	1.13906	0.719949	1.79632
15472-16	LRP11	-0.73679	0.642166	0.251236	0.795928	0.478648	0.131447	1.65055
15474-7	PIN1	0.318478	0.20807	0.12586	0.795928	1.37503	0.91429	2.07754
15475-4	PLTP	0.122513	0.772424	0.873977	0.958355	1.13033	0.249473	5.24323
15476-6	REG3G	-0.0112868	0.223085	0.959649	0.990262	0.988777	0.63274	1.52538
15480-2	VNN2	0.0888807	0.365505	0.807872	0.938118	1.09295	0.536431	2.26973
15481-45	CAMP	-0.123314	0.407183	0.762007	0.924168	0.883986	0.395818	1.96825
15482-12	A2ML1	-0.20306	0.255017	0.425881	0.81271	0.81623	0.475172	1.31524
15483-377	AGRN	-0.205536	0.56092	0.714047	0.908828	0.814211	0.267814	2.44139
15486-126	AOC1	-0.0048559	0.202695	0.980887	0.995641	0.995156	0.66538	1.48039
15487-164	CES1	-0.971503	0.548211	0.0763728	0.795928	0.378514	0.122301	1.06068
15491-20	CD248	-0.704767	0.565495	0.21266	0.795928	0.494224	0.159454	1.48055
15492-1	CRIM1	-0.349145	0.764708	0.647978	0.888028	0.705291	0.131621	2.83617
15494-11	FGFBP1	-0.81087	0.428631	0.0585223	0.795928	0.444471	0.186558	1.00998
15495-9	FOLR3	0.184936	0.169488	0.275209	0.795928	1.20314	0.855655	1.67834
15497-9	HS3ST1	-2.1772	1.04278	0.0368081	0.795928	0.113359	0.0124084	0.722563
15499-11	ATRN	-1.74688	0.920962	0.0578539	0.795928	0.174316	0.0264801	1.0103
15503-15	LEFTY2	0.3935	0.600759	0.512464	0.840721	1.48216	0.457255	4.89491
15503-20	LEFTY2	0.254355	0.426143	0.550588	0.855618	1.28963	0.560164	3.00386
15504-39	BIRC7	-0.553123	0.721794	0.443488	0.816695	0.575151	0.112171	2.08426
15506-34	LRP12	-0.711775	0.51748	0.168988	0.795928	0.490772	0.147164	1.1773
15509-2	NAGLU	-0.571989	0.362961	0.11505	0.795928	0.564402	0.272637	1.14097
15511-37	NPTXR	-1.02834	0.432205	0.0173458	0.795928	0.357599	0.147918	0.80997
15513-108	PRSS8	0.0379926	0.641071	0.952742	0.988225	1.03872	0.293661	3.67219
15514-26	BCHE	-0.869807	0.70088	0.214598	0.795928	0.419033	0.102954	1.6309
15515-2	SAA1	0.355088	0.18493	0.0548433	0.795928	1.42631	0.997439	2.07127
15516-12	SAA4	-0.673586	0.591294	0.254631	0.795928	0.509877	0.152929	1.58424
15521-4	CLSTN1	-0.8057	0.52704	0.126332	0.795928	0.446775	0.145283	1.17508
15522-2	GLIPR2	-0.185094	0.712838	0.795127	0.93379	0.831026	0.206631	3.43127
15523-9	ALAD	0.219582	0.214346	0.305635	0.795928	1.24556	0.818023	1.90395
15524-30	PGAM2	-0.122136	0.258488	0.636569	0.884607	0.885028	0.527794	1.46222
15525-294	ADH1C	-0.333273	0.241217	0.167085	0.795928	0.716574	0.440687	1.13887
15526-33	GSS	1.51763	0.863133	0.0787001	0.795928	4.56139	0.865413	25.8587
15527-90	DLD	0.551026	0.441533	0.212037	0.795928	1.73503	0.726599	4.182
15529-33	CSRP1	0.14821	0.166953	0.374683	0.800272	1.15976	0.838402	1.61834
15530-33	EPHB4	-0.178569	0.561727	0.750566	0.920479	0.836466	0.277388	2.53499
15533-97	MSR1	0.490293	0.384465	0.202217	0.795928	1.63279	0.774525	3.53325
15534-26	MDH2	0.162505	0.152818	0.287608	0.795928	1.17645	0.873178	1.59405
15535-3	PRSS27	-0.235243	0.392615	0.549059	0.85511	0.790379	0.351411	1.66124
15539-15	SLITRK1	-0.944779	0.502352	0.0600111	0.795928	0.388765	0.141136	1.02086
15540-6	VIM	-0.210831	0.637802	0.740978	0.917242	0.809911	0.213378	2.62158
15542-19	CKMT1A	0.570825	0.337378	0.090656	0.795928	1.76973	0.91482	3.46471
15544-25	KLK14	-0.0913271	0.356359	0.797736	0.934064	0.912719	0.44594	1.83186
15545-13	PPP3R1	0.838889	0.57868	0.147153	0.795928	2.31379	0.753314	7.36407
15548-35	PHGDH	-1.16479	0.694715	0.093612	0.795928	0.311988	0.0745487	1.153
15553-22	ACHE	0.731201	0.67219	0.276688	0.795928	2.07757	0.500765	7.74176
15556-49	AMY2B	-0.408857	0.321851	0.203967	0.795928	0.664409	0.348114	1.23531
15558-63	ENPEP	0.00161025	0.350898	0.996339	0.998625	1.00161	0.48917	1.98219
15559-5	ANTXR2	-0.0195693	0.502137	0.968913	0.992675	0.980621	0.366842	2.65249
15560-52	TCN2	0.00758313	0.0513331	0.882561	0.960667	1.00761	0.912106	1.11674
15562-24	GUSB	-0.229791	0.247495	0.353166	0.797192	0.7947	0.484569	1.28491
15565-102	MUC16	0.590345	0.49089	0.229131	0.795928	1.80461	0.685436	4.75535
15566-10	CNN1	0.366945	0.512331	0.473851	0.82782	1.44332	0.50764	3.91819
15567-2	CD247	-0.162734	1.04445	0.876184	0.959036	0.849817	0.094087	5.66231
15569-15	COL2A1	0.844794	0.564226	0.134325	0.795928	2.3275	0.775783	7.19373
15570-99	CR2	-0.0550732	0.30236	0.85547	0.950871	0.946416	0.518958	1.71194
15573-110	NCAN	-0.806461	0.446559	0.0709268	0.795928	0.446435	0.183093	1.06438
15574-37	CCNA2	-1.05327	0.885395	0.234202	0.795928	0.348795	0.0501114	1.65721
15576-158	RNASE3	0.45424	0.439003	0.300805	0.795928	1.57498	0.672778	3.79737
15579-26	ENPP6	0.0880119	0.467839	0.850779	0.948238	1.092	0.3739	2.55289
15580-2	EPHA7	-0.222931	0.714326	0.754975	0.922168	0.80017	0.182722	3.13686
15581-16	FANK1	-0.642467	0.500645	0.199395	0.795928	0.525993	0.177257	1.29369
15582-25	FCN1	-0.516847	0.541754	0.34007	0.796298	0.596398	0.185937	1.60455
15583-18	FCRLB	-0.177634	0.241542	0.462086	0.822908	0.837249	0.497104	1.30884
15584-9	CFHR2	0.334944	0.31988	0.295058	0.795928	1.39786	0.76459	2.70292
15585-304	FBLN5	0.320911	0.516648	0.534507	0.850886	1.37838	0.485169	3.81702
15587-20	FOLR2	-0.913661	0.663308	0.168379	0.795928	0.401053	0.107014	1.46189
15588-17	GLA	0.297726	0.407065	0.464537	0.824755	1.34679	0.580655	2.95976
15589-1	GC	-1.59957	1.03029	0.120532	0.795928	0.201983	0.0250884	1.49928
15591-28	GPX1	0.324928	0.224248	0.147347	0.795928	1.38393	0.889578	2.1547
15594-47	HTRA1	0.558938	0.689768	0.417752	0.810886	1.74881	0.456109	6.92093
15596-7	HEXIM1	0.127799	0.162476	0.431531	0.814337	1.13632	0.822764	1.56148
15602-43	IL6R	-0.312332	0.484654	0.519289	0.843322	0.731739	0.279373	1.8863
15603-20	ITGA2	0.354699	0.237976	0.136097	0.795928	1.42575	0.877349	2.27933
15604-18	MAPK9	0.223349	0.308677	0.469331	0.826045	1.25026	0.671435	2.27455
15606-19	KRT19	0.0163618	0.765805	0.982954	0.995976	1.0165	0.217816	4.46396
15607-56	PKLR	0.312958	0.216923	0.149101	0.795928	1.36746	0.893945	2.10256
15608-5	RPS6KB1	0.125465	0.222443	0.572732	0.864352	1.13368	0.723388	1.74259
15610-72	LAP3	0.2061	0.221572	0.352281	0.797192	1.22888	0.791422	1.8963
15612-5	LIN7B	0.390119	0.424651	0.358262	0.797958	1.47716	0.636127	3.39914
15613-16	PNLIP	0.149488	0.231385	0.518242	0.842588	1.16124	0.729403	1.82327
15614-168	LILRA2	0.0514811	0.259447	0.842711	0.946034	1.05283	0.610597	1.72573
15615-8	LILRB3	-0.139063	0.153953	0.366376	0.798214	0.870173	0.635717	1.16646
15617-8	XCL2	-0.236973	0.921649	0.797088	0.934064	0.789013	0.116062	4.46136
15619-49	MOG	-0.0308536	0.789073	0.96881	0.992675	0.969618	0.195497	4.3461
15620-4	NLGN1	-0.478109	0.572713	0.403822	0.809647	0.619955	0.192751	1.85747
15622-13	OPCML	-0.283457	0.580245	0.625186	0.880855	0.753175	0.238913	2.34902
15623-1	PDCD1	0.279865	0.420513	0.505709	0.839093	1.32295	0.55843	3.01365
15626-223	HSPG2	-0.588575	0.601356	0.327706	0.795966	0.555118	0.160677	1.74859
15627-83	AKT1	0.178536	0.181226	0.324547	0.795928	1.19547	0.835194	1.7066
15631-18	PSG1	-0.302909	0.557422	0.586846	0.866839	0.738666	0.210913	1.9802
15633-6	RBP4	0.382089	0.476338	0.422473	0.810886	1.46534	0.56195	3.73401
15634-139	SLIT1	-0.509372	0.761168	0.503369	0.839093	0.600873	0.114214	2.38868
15635-4	SMOC2	0.509678	0.550598	0.354612	0.797192	1.66475	0.570326	4.99641
15636-49	SORCS1	-0.271815	0.671981	0.685846	0.901273	0.761995	0.195479	2.7201
15637-38	SORCS3	-1.09531	0.686068	0.110376	0.795928	0.334435	0.0737949	1.11981
15640-54	TAGLN	0.298052	0.5232	0.5689	0.863689	1.34723	0.480225	3.78508
15641-20	TMEFF1	-0.0748611	0.647453	0.907951	0.970002	0.927872	0.241665	3.13149
15644-1	BTD	-1.0562	0.658623	0.108793	0.795928	0.347777	0.0937986	1.27171
15653-9	COL10A1	0.712428	0.318745	0.0254106	0.795928	2.03894	1.11884	3.97247
15666-21	BMP2	-0.266137	0.678183	0.694744	0.905339	0.766334	0.177341	2.67297
15667-39	BMP4	-0.726756	0.513747	0.15718	0.795928	0.483475	0.172657	1.3059
15668-19	BMP8B	-1.4068	0.815939	0.0846821	0.795928	0.244927	0.0473077	1.18121
15669-7	BRAF	0.39951	0.450934	0.375639	0.800272	1.49109	0.601388	3.59175
15670-15	C1QL2	-0.935506	0.637672	0.142358	0.795928	0.392387	0.101791	1.22603
15674-3	CD79A	-0.107186	0.312477	0.731584	0.914931	0.898359	0.472232	1.62841
15675-3	CEBPB	-0.783313	0.44101	0.0757032	0.795928	0.45689	0.185589	1.04905
15678-71	DKK2	-0.0424353	0.342666	0.901443	0.967237	0.958452	0.483808	1.86755
15686-49	INHBC	0.00984935	0.256484	0.969368	0.992861	1.0099	0.61609	1.70151
15688-30	LMAN1	-1.02299	1.03029	0.320753	0.795928	0.359519	0.0418024	2.36555
15692-300	NODAL	-1.14091	1.01665	0.261763	0.795928	0.319527	0.0341334	1.8913
15693-9	PGR	0.514199	0.385243	0.181962	0.795928	1.6723	0.776141	3.55722
15698-6	TXLNA	0.660616	0.500813	0.18714	0.795928	1.93599	0.72214	5.3401
16015-19	GPT	-0.642251	0.604279	0.287855	0.795928	0.526107	0.154262	1.66384
16021-30	CDH8	-0.549373	0.320978	0.0869779	0.795928	0.577312	0.301928	1.06598
16035-8	FLT4	-0.585718	0.483069	0.225324	0.795928	0.556706	0.206268	1.42718
16043-30	SHC1	0.228248	0.205548	0.26681	0.795928	1.2564	0.835401	1.88011
16055-3	CFHR5	0.59341	0.508573	0.243285	0.795928	1.81015	0.687726	5.12193
16057-6	IGF2R	0.139284	0.710264	0.844531	0.946156	1.14945	0.281664	4.62836
16060-99	NID2	0.104015	0.334776	0.756028	0.92254	1.10962	0.567573	2.12756
16070-7	WIF1	-0.17811	0.470733	0.705158	0.90688	0.836851	0.308795	2.0138
16074-12	GRAP2	0.323459	0.35521	0.362499	0.798214	1.3819	0.674861	2.78368
16079-2	TEC	0.093152	0.250768	0.71029	0.90775	1.09763	0.661041	1.78059
16081-38	AKR1B10	-0.475404	0.305371	0.119515	0.795928	0.621634	0.336294	1.12019
16288-17	EPHA4	-1.2385	0.73667	0.0927206	0.795928	0.289818	0.0665602	1.21725
16292-288	GIP	-0.517802	0.488739	0.289388	0.795928	0.595829	0.217323	1.49454
16293-1	GHRH	0.159041	0.467516	0.733719	0.916392	1.17239	0.431803	2.83611
16296-43	LGR5	-1.05989	0.732919	0.148144	0.795928	0.346494	0.0752753	1.33612
16297-14	ROBO4	0.102052	0.175003	0.559798	0.859201	1.10744	0.771545	1.55704
16298-84	PLA2G2D	-0.426196	0.569333	0.454105	0.818017	0.652988	0.184981	1.81202
16299-13	TIGIT	-0.177963	0.465297	0.702112	0.905831	0.836974	0.324459	2.04295
16300-4	TREM2	-0.275989	0.36317	0.447287	0.816949	0.758821	0.369734	1.54844
16302-11	BPIFA2	-1.14038	0.568499	0.0448607	0.795928	0.319696	0.0982005	0.920405
16304-6	LGR4	-0.0334871	0.311993	0.914525	0.972207	0.967067	0.494164	1.75376
16305-10	CDH11	-0.450346	0.235703	0.0560495	0.795928	0.637408	0.396685	1.0062
16307-22	UNC5D	-0.506239	0.525849	0.335694	0.796298	0.602758	0.212098	1.68571
[truncated: 5,431 more rows]

## Sheet: sTable 4
sTable 4. Associations of plasma proteins with Aβ status (+/-) in ARIC
[truncated: 4,957 more rows]

[truncated: 41 more sheets: sTable 5, sTable 6, sTable 7, sTable 8, sTable 9, sTable 10, sTable 11, sTable 12, sTable 13, sTable 14, sTable 15, sTable 16, sTable 17, sTable 18, sTable 19, sTable 20, sTable 21, sTable 22, sTable 23, sTable 24 …]
